# Supplementary material for: Outer-Membrane Vesicles of Fusobacterium necrophorum: A Proteomic, Lipidomic, and Functional Characterization
Source: Microorganisms. 2023 Aug 14;11(8):2082. doi: 10.3390/microorganisms11082082 (PMC10458137; doi:10.3390/microorganisms11082082)
Supplement: Supplementary file 1 [file microorganisms-11-02082-s001.zip]

Archive with 2 entries (2 files):
- Supplementary Table S1-  Proteomics of OMVs.xlsx
- Supplementary Table S2 -Proteomics top 50 with subcellular localization.xlsx
