# Supplementary material for: Outer-Membrane Vesicles of Fusobacterium necrophorum: A Proteomic, Lipidomic, and Functional Characterization
Source: Microorganisms. 2023 Aug 14;11(8):2082. doi: 10.3390/microorganisms11082082 (PMC10458137; doi:10.3390/microorganisms11082082)
Supplement: Supplementary file 1 [file microorganisms-11-02082-s001.zip › Supplementary Table S1- Proteomics of OMVs.xlsx]

## Sheet: Sheet1
Table S1: Proteomics of OMVs
Protein IDs	Majority protein IDs	Fasta headers	Mol. weight [kDa]	Sequence coverage 3-4 [%]	Sequence coverage 5-7 [%]	Intensity	Intensity 3-4	Intensity 5-7	iBAQ	iBAQ 3-4	iBAQ 5-7	LFQ intensity 3-4	LFQ intensity 5-7	MS/MS count 3-4	MS/MS count 5-7	MS/MS count	Only identified by site
I2BJ77	I2BJ77;A0A654RPM5	tr|I2BJ77|I2BJ77_9FUSO 43-kDa outer membrane protein OS=Fusobacterium necrophorum OX=859 PE=4 SV=1;tr|A0A654RPM5|A0A654RPM5_9FUSO Porin OS=Fusobacterium necrophorum OX=859 GN=EGX98_03280 PE=4 SV=1	42.927	68.2	64.5	115250000000	67553000000	47699000000	5762600000	3377600000	2385000000	56284000000	64973000000	1018	1131	2149
A0A654RZH7	A0A654RZH7	tr|A0A654RZH7|A0A654RZH7_9FUSO Uncharacterized protein OS=Fusobacterium necrophorum OX=859 GN=EGX98_02235 PE=4 SV=1	51.728	68.7	67.2	44017000000	30050000000	13967000000	1913800000	1306500000	607260000	28812000000	16519000000	725	506	1231
A0A654RWT8	A0A654RWT8	tr|A0A654RWT8|A0A654RWT8_9FUSO Filamentous hemagglutinin N-terminal domain-containing protein OS=Fusobacterium necrophorum OX=859 GN=EGX98_02990 PE=4 SV=1	154.19	69.9	70.1	33435000000	23719000000	9716600000	458020000	324910000	133100000	22795000000	11419000000	846	556	1402
A0A654RWA5	A0A654RWA5;A0A4Q2KXC6	tr|A0A654RWA5|A0A654RWA5_9FUSO Outer membrane protein assembly factor OS=Fusobacterium necrophorum OX=859 GN=EGX98_07690 PE=4 SV=1;tr|A0A4Q2KXC6|A0A4Q2KXC6_9FUSO Outer membrane protein assembly factor OS=Fusobacterium necrophorum OX=859 GN=EPT53_07440 PE=4	79.432	65.2	73.8	20190000000	8168500000	12022000000	480710000	194490000	286230000	8015300000	13578000000	420	540	960
A0A654RWR1	A0A654RWR1	tr|A0A654RWR1|A0A654RWR1_9FUSO OmpA family protein OS=Fusobacterium necrophorum OX=859 GN=EGX98_05365 PE=4 SV=1	22.748	42.9	42.9	19292000000	9355900000	9936300000	2756000000	1336600000	1419500000	8939100000	12181000000	191	231	422
A0A654RML2	A0A654RML2;Q0PYJ7;Q9AHF9;Q06B29;A0A1W2KRF0	tr|A0A654RML2|A0A654RML2_9FUSO Leukotoxin LktA family filamentous adhesin OS=Fusobacterium necrophorum OX=859 GN=EGX98_02245 PE=4 SV=1;tr|Q0PYJ7|Q0PYJ7_9FUSO Leukotoxin OS=Fusobacterium necrophorum OX=859 GN=lktA PE=4 SV=1;tr|Q9AHF9|Q9AHF9_9FUSO LktA OS=Fu	335.96	65.4	67.6	18541000000	11296000000	7244900000	112370000	68459000	43908000	11284000000	8319900000	779	717	1496
A0A654S3Q2	A0A654S3Q2	tr|A0A654S3Q2|A0A654S3Q2_9FUSO Cell surface protein OS=Fusobacterium necrophorum OX=859 GN=EGX98_02445 PE=3 SV=1	66.384	78.2	82.6	15369000000	7416400000	7953100000	452040000	218130000	233910000	7590800000	9008800000	246	289	535
A0A654RRN3	A0A654RRN3	tr|A0A654RRN3|A0A654RRN3_9FUSO Complement resistance protein TraT OS=Fusobacterium necrophorum OX=859 GN=EGX98_09825 PE=4 SV=1	25.823	43.9	43.9	13569000000	8284400000	5284500000	1356900000	828440000	528450000	7986100000	5972000000	177	147	324
A0A654RQJ0	A0A654RQJ0	tr|A0A654RQJ0|A0A654RQJ0_9FUSO OmpH family outer membrane protein OS=Fusobacterium necrophorum OX=859 GN=EGX98_07695 PE=3 SV=1	17.559	54.7	52.8	11739000000	7774800000	3964300000	1304400000	863870000	440480000	7955300000	4333100000	173	120	293
A0A654S0L8	A0A654S0L8	tr|A0A654S0L8|A0A654S0L8_9FUSO Adhesion protein FadA OS=Fusobacterium necrophorum OX=859 GN=EGX98_06070 PE=4 SV=1	14.319	48.4	42.1	10988000000	5995700000	4992200000	1831300000	999280000	832030000	5449500000	6225800000	112	132	244
A0A654RZG7	A0A654RZG7	tr|A0A654RZG7|A0A654RZG7_9FUSO Uncharacterized protein OS=Fusobacterium necrophorum OX=859 GN=EGX98_08395 PE=4 SV=1	18.362	66.5	74.1	10810000000	4015900000	6793800000	1201100000	446210000	754870000	3652100000	8235000000	115	187	302
A0A654RZY7	A0A654RZY7	tr|A0A654RZY7|A0A654RZY7_9FUSO Uncharacterized protein OS=Fusobacterium necrophorum OX=859 GN=EGX98_04760 PE=4 SV=1	41.896	65.4	73.6	9862200000	879550000	8982600000	616380000	54972000	561410000	1070300000	10283000000	82	347	429
A0A654RZD5	A0A654RZD5	tr|A0A654RZD5|A0A654RZD5_9FUSO Omptin family outer membrane protease OS=Fusobacterium necrophorum OX=859 GN=EGX98_03615 PE=4 SV=1	40.867	63.6	63.6	9161300000	6324900000	2836400000	458070000	316250000	141820000	6087600000	3289500000	262	171	433
A0A4Q2L1V6	A0A4Q2L1V6	tr|A0A4Q2L1V6|A0A4Q2L1V6_9FUSO Gly-zipper_YMGG domain-containing protein OS=Fusobacterium necrophorum OX=859 GN=EGX98_05300 PE=4 SV=1	5.3441	75.9	72.4	8647100000	6177400000	2469600000	2882400000	2059100000	823210000	5291900000	2731800000	137	122	259
A0A654RY93	A0A654RY93;A0A4Q2KZ70	tr|A0A654RY93|A0A654RY93_9FUSO Glutamate dehydrogenase OS=Fusobacterium necrophorum OX=859 GN=EGX98_10360 PE=3 SV=1;tr|A0A4Q2KZ70|A0A4Q2KZ70_9FUSO Glutamate dehydrogenase OS=Fusobacterium necrophorum OX=859 GN=EPT53_01770 PE=3 SV=1	45.953	66.7	44.5	7686100000	7223500000	462580000	334180000	314070000	20112000	6750700000	669130000	285	70	355
A0A654RUH6	A0A654RUH6	tr|A0A654RUH6|A0A654RUH6_9FUSO Uncharacterized protein OS=Fusobacterium necrophorum OX=859 GN=EGX98_03240 PE=4 SV=1	31.85	72.4	74.3	7414800000	4445000000	2969700000	436160000	261470000	174690000	4484000000	3074800000	159	155	314
A0A654RZA6	A0A654RZA6	tr|A0A654RZA6|A0A654RZA6_9FUSO Autotransporter domain-containing protein OS=Fusobacterium necrophorum OX=859 GN=EGX98_10500 PE=4 SV=1	104.96	69.1	67	7393500000	5756000000	1637500000	121200000	94361000	26844000	5252700000	2338300000	327	216	543
A0A654RSK9	A0A654RSK9	tr|A0A654RSK9|A0A654RSK9_9FUSO Autotransporter outer membrane beta-barrel domain-containing protein OS=Fusobacterium necrophorum OX=859 GN=EGX98_00075 PE=4 SV=1	130.18	61.1	62.9	5702700000	3421600000	2281100000	95045000	57027000	38018000	3525200000	2515400000	246	228	474
A0A654RSQ5	A0A654RSQ5;A0A4Q2KWX6	tr|A0A654RSQ5|A0A654RSQ5_9FUSO SpoIID/LytB domain-containing protein OS=Fusobacterium necrophorum OX=859 GN=EGX98_00020 PE=4 SV=1;tr|A0A4Q2KWX6|A0A4Q2KWX6_9FUSO SpoIID/LytB domain-containing protein OS=Fusobacterium necrophorum OX=859 GN=EPT53_06795 PE=4 S	52.108	63.6	63.8	5349700000	2713700000	2636000000	213990000	108550000	105440000	2843500000	2741200000	151	143	294
A0A654RQ43	A0A654RQ43;A0A4Q2L0M1	tr|A0A654RQ43|A0A654RQ43_9FUSO Lysozyme inhibitor OS=Fusobacterium necrophorum OX=859 GN=EGX98_07440 PE=4 SV=1;tr|A0A4Q2L0M1|A0A4Q2L0M1_9FUSO Lysozyme inhibitor OS=Fusobacterium necrophorum OX=859 GN=EPT53_06380 PE=4 SV=1	13.003	62	62	5349100000	3375400000	1973600000	764150000	482210000	281940000	3191100000	2400100000	70	53	123
A0A654RYN7	A0A654RYN7	tr|A0A654RYN7|A0A654RYN7_9FUSO Uncharacterized protein OS=Fusobacterium necrophorum OX=859 GN=EGX98_02145 PE=4 SV=1	28.637	70.7	71.1	5177000000	3102300000	2074700000	369780000	221590000	148190000	2847400000	2594400000	169	123	292
A0A654RR98	A0A654RR98;A0A4V1QX74	tr|A0A654RR98|A0A654RR98_9FUSO Uncharacterized protein OS=Fusobacterium necrophorum OX=859 GN=EGX98_06630 PE=4 SV=1;tr|A0A4V1QX74|A0A4V1QX74_9FUSO Uncharacterized protein OS=Fusobacterium necrophorum OX=859 GN=EPT53_09040 PE=4 SV=1	18.847	72	72	5070600000	2648800000	2421800000	507060000	264880000	242180000	2315500000	3133400000	102	91	193
A0A4Q2KVB5	A0A4Q2KVB5	tr|A0A4Q2KVB5|A0A4Q2KVB5_9FUSO Glyceraldehyde-3-phosphate dehydrogenase OS=Fusobacterium necrophorum OX=859 GN=gap PE=3 SV=1	35.769	55.7	45.8	4862300000	4632700000	229640000	270130000	257370000	12758000	4295500000	315810000	161	34	195
A0A654RRG6	A0A654RRG6	tr|A0A654RRG6|A0A654RRG6_9FUSO Autotransporter domain-containing protein OS=Fusobacterium necrophorum OX=859 GN=EGX98_09500 PE=4 SV=1	115.45	57.6	51	4143100000	2828700000	1314500000	79675000	54397000	25278000	2569500000	1681200000	244	174	418
A0A654RVM3	A0A654RVM3;A0A4Q2KYU8	tr|A0A654RVM3|A0A654RVM3_9FUSO 5-nucleotidase, lipoprotein e(P4) family OS=Fusobacterium necrophorum OX=859 GN=EGX98_05285 PE=4 SV=1;tr|A0A4Q2KYU8|A0A4Q2KYU8_9FUSO 5-nucleotidase, lipoprotein e(P4) family OS=Fusobacterium necrophorum OX=859 GN=EPT53_0451	32.718	63.6	64	3778600000	1815200000	1963400000	236160000	113450000	122710000	1857300000	2139300000	98	115	213
A0A654RZC4	A0A654RZC4	tr|A0A654RZC4|A0A654RZC4_9FUSO Porin family protein OS=Fusobacterium necrophorum OX=859 GN=EGX98_10610 PE=4 SV=1	24.128	54.7	67.8	3727800000	2016100000	1711700000	338890000	183280000	155610000	1808200000	2073600000	66	83	149
A0A654RMD8	A0A654RMD8;A0A4Q2KZ25	tr|A0A654RMD8|A0A654RMD8_9FUSO Uncharacterized protein OS=Fusobacterium necrophorum OX=859 GN=EGX98_01345 PE=4 SV=1;tr|A0A4Q2KZ25|A0A4Q2KZ25_9FUSO Tetratricopeptide repeat protein OS=Fusobacterium necrophorum OX=859 GN=EPT53_05225 PE=4 SV=1	107.37	57.3	60.5	2596200000	1095600000	1500500000	52983000	22360000	30623000	1163000000	1699600000	175	209	384
A0A4Q2L0H7	A0A4Q2L0H7	tr|A0A4Q2L0H7|A0A4Q2L0H7_9FUSO OmpA family protein OS=Fusobacterium necrophorum OX=859 GN=EGX98_00500 PE=4 SV=1	20.152	73.2	73.8	2380700000	979490000	1401200000	238070000	97949000	140120000	1009300000	1584800000	58	78	136
A0A4Q2L269	A0A4Q2L269	tr|A0A4Q2L269|A0A4Q2L269_9FUSO Enolase OS=Fusobacterium necrophorum OX=859 GN=eno PE=3 SV=1	46.658	79.8	70.6	2354700000	2096900000	257810000	94188000	83875000	10313000	1952700000	339800000	138	48	186
A0A654S462	A0A654S462;A0A4Q2L1F0	tr|A0A654S462|A0A654S462_9FUSO Peptidyl-prolyl cis-trans isomerase OS=Fusobacterium necrophorum OX=859 GN=EGX98_12005 PE=3 SV=1;tr|A0A4Q2L1F0|A0A4Q2L1F0_9FUSO Peptidyl-prolyl cis-trans isomerase OS=Fusobacterium necrophorum OX=859 GN=EPT53_03070 PE=3 SV=1	30.624	36.1	51.3	2334600000	1013300000	1321300000	194550000	84440000	110110000	1040000000	1561400000	53	92	145
A0A654RYB1	A0A654RYB1;A0A4Q2KVU9	tr|A0A654RYB1|A0A654RYB1_9FUSO Glutathione ABC transporter substrate-binding protein OS=Fusobacterium necrophorum OX=859 GN=EGX98_01455 PE=4 SV=1;tr|A0A4Q2KVU9|A0A4Q2KVU9_9FUSO Glutathione ABC transporter substrate-binding protein (Fragment) OS=Fusobacteri	56.499	59.4	61.2	2277800000	730350000	1547500000	75928000	24345000	51583000	849370000	1769300000	95	148	243
A0A654RVQ4	A0A654RVQ4;A0A654S1A7	tr|A0A654RVQ4|A0A654RVQ4_9FUSO Uncharacterized protein OS=Fusobacterium necrophorum OX=859 GN=EGX98_01020 PE=4 SV=1;tr|A0A654S1A7|A0A654S1A7_9FUSO Uncharacterized protein OS=Fusobacterium necrophorum OX=859 GN=EGX98_06050 PE=4 SV=1	29.061	39.1	40.7	2144500000	1017800000	1126700000	268060000	127220000	140840000	1035600000	1235600000	74	91	165
A0A654RYC9	A0A654RYC9;A0A4Q2KZN6	tr|A0A654RYC9|A0A654RYC9_9FUSO TolC family protein OS=Fusobacterium necrophorum OX=859 GN=EGX98_11795 PE=3 SV=1;tr|A0A4Q2KZN6|A0A4Q2KZN6_9FUSO TolC family protein OS=Fusobacterium necrophorum OX=859 GN=EPT53_07540 PE=3 SV=1	48.413	57.4	63.4	2096200000	775110000	1321100000	95284000	35232000	60052000	768430000	1613200000	75	107	182
A0A654RU08	A0A654RU08;A0A4V1QXF1	tr|A0A654RU08|A0A654RU08_9FUSO TolC family protein OS=Fusobacterium necrophorum OX=859 GN=EGX98_00040 PE=3 SV=1;tr|A0A4V1QXF1|A0A4V1QXF1_9FUSO TolC family protein OS=Fusobacterium necrophorum OX=859 GN=EPT53_06775 PE=3 SV=1	50.985	52.4	55.7	1916800000	559120000	1357700000	83340000	24309000	59031000	590210000	1602000000	96	156	252
A0A654RUX9	A0A654RUX9	tr|A0A654RUX9|A0A654RUX9_9FUSO DUF4355 domain-containing protein OS=Fusobacterium necrophorum OX=859 GN=EGX98_04765 PE=4 SV=1	21.036	49.2	54	1707100000	233000000	1474100000	155190000	21182000	134010000	277580000	1709200000	32	90	122
A0A654RW00	A0A654RW00;A0A654RUG7	tr|A0A654RW00|A0A654RW00_9FUSO Uncharacterized protein OS=Fusobacterium necrophorum OX=859 GN=EGX98_06055 PE=4 SV=1;tr|A0A654RUG7|A0A654RUG7_9FUSO Uncharacterized protein OS=Fusobacterium necrophorum OX=859 GN=EGX98_01015 PE=4 SV=1	9.1543	63.3	63.3	1697300000	1261600000	435620000	282880000	210270000	72604000	1300900000	490420000	49	32	81
A0A654RN87	A0A654RN87;A0A4Q2L1A5	tr|A0A654RN87|A0A654RN87_9FUSO D-galactose-binding periplasmic protein OS=Fusobacterium necrophorum OX=859 GN=mglB PE=3 SV=1;tr|A0A4Q2L1A5|A0A4Q2L1A5_9FUSO D-galactose-binding periplasmic protein OS=Fusobacterium necrophorum OX=859 GN=mglB PE=3 SV=1	36.143	73.4	82.8	1696200000	608100000	1088100000	77099000	27641000	49458000	641820000	1253100000	63	98	161
A0A4Q2KZ39	A0A4Q2KZ39	tr|A0A4Q2KZ39|A0A4Q2KZ39_9FUSO Acetyl-CoA C-acetyltransferase OS=Fusobacterium necrophorum OX=859 GN=EGX98_09610 PE=3 SV=1	42.115	72.4	47.3	1678800000	1568800000	109980000	79941000	74704000	5237100	1513400000	154650000	118	35	153
A0A654RYF5	A0A654RYF5;A0A4Q2L106	tr|A0A654RYF5|A0A654RYF5_9FUSO 30S ribosomal protein S2 OS=Fusobacterium necrophorum OX=859 GN=rpsB PE=3 SV=1;tr|A0A4Q2L106|A0A4Q2L106_9FUSO 30S ribosomal protein S2 OS=Fusobacterium necrophorum OX=859 GN=rpsB PE=3 SV=1	27.68	37.7	41.7	1650400000	746660000	903700000	110020000	49777000	60247000	860710000	881620000	51	67	118
A0A654S144	A0A654S144;A0A4Q2KYW3	tr|A0A654S144|A0A654S144_9FUSO DUF4198 domain-containing protein OS=Fusobacterium necrophorum OX=859 GN=EGX98_07180 PE=4 SV=1;tr|A0A4Q2KYW3|A0A4Q2KYW3_9FUSO DUF4198 domain-containing protein OS=Fusobacterium necrophorum OX=859 GN=EPT53_02675 PE=4 SV=1	29.918	67.2	67.2	1628100000	982160000	645980000	162810000	98216000	64598000	988030000	776440000	53	61	114
A0A654S0G7	A0A654S0G7;A0A4Q2KVS4	tr|A0A654S0G7|A0A654S0G7_9FUSO Uncharacterized protein OS=Fusobacterium necrophorum OX=859 GN=EGX98_04215 PE=4 SV=1;tr|A0A4Q2KVS4|A0A4Q2KVS4_9FUSO Uncharacterized protein OS=Fusobacterium necrophorum OX=859 GN=EPT53_06235 PE=4 SV=1	24.481	59.1	59.1	1517500000	1031000000	486480000	116730000	79308000	37422000	945530000	618950000	69	42	111
A0A654S0A6	A0A654S0A6	tr|A0A654S0A6|A0A654S0A6_9FUSO Autotransporter-associated N-terminal domain-containing protein OS=Fusobacterium necrophorum OX=859 GN=EGX98_01125 PE=4 SV=1	259.16	37.6	34.1	1342400000	925240000	417150000	11376000	7841000	3535100	894720000	541470000	131	103	234
A0A654RZ81	A0A654RZ81	tr|A0A654RZ81|A0A654RZ81_9FUSO Uncharacterized protein OS=Fusobacterium necrophorum OX=859 GN=EGX98_07920 PE=4 SV=1	141.78	43.9	61.8	1272200000	352080000	920100000	18437000	5102500	13335000	483320000	969800000	95	216	311
A0A654S0I6	A0A654S0I6	tr|A0A654S0I6|A0A654S0I6_9FUSO Autotransporter-associated N-terminal domain-containing protein OS=Fusobacterium necrophorum OX=859 GN=EGX98_10565 PE=4 SV=1	470.76	26	18.7	1131100000	782610000	348510000	4453200	3081100	1372100	707070000	491980000	184	108	292
A0A654RX33	A0A654RX33;A0A4V1QXX2	tr|A0A654RX33|A0A654RX33_9FUSO Penicillin-insensitive transglycosylase OS=Fusobacterium necrophorum OX=859 GN=EGX98_08355 PE=4 SV=1;tr|A0A4V1QXX2|A0A4V1QXX2_9FUSO Penicillin-insensitive transglycosylase OS=Fusobacterium necrophorum OX=859 GN=EPT53_01475 PE	80.085	42.7	52.1	1129900000	474030000	655840000	26902000	11286000	15615000	462100000	743550000	62	109	171
A0A654RT52	A0A654RT52;A0A4Q2L1I6	tr|A0A654RT52|A0A654RT52_9FUSO Uncharacterized protein OS=Fusobacterium necrophorum OX=859 GN=EGX98_01340 PE=4 SV=1;tr|A0A4Q2L1I6|A0A4Q2L1I6_9FUSO Uncharacterized protein OS=Fusobacterium necrophorum OX=859 GN=EPT53_05230 PE=4 SV=1	13.675	65.6	65.6	1025700000	776530000	249180000	146530000	110930000	35598000	718400000	336340000	36	26	62
A0A654RR40	A0A654RR40	tr|A0A654RR40|A0A654RR40_9FUSO Autotransporter-associated N-terminal domain-containing protein OS=Fusobacterium necrophorum OX=859 GN=EGX98_06275 PE=4 SV=1	368.54	30.6	17.3	942400000	724360000	218040000	4808200	3695700	1112400	630370000	345660000	160	84	244
A0A654S4H1	A0A654S4H1;A0A4V1QX98	tr|A0A654S4H1|A0A654S4H1_9FUSO Uncharacterized protein OS=Fusobacterium necrophorum OX=859 GN=EGX98_09585 PE=4 SV=1;tr|A0A4V1QX98|A0A4V1QX98_9FUSO Uncharacterized protein OS=Fusobacterium necrophorum OX=859 GN=EPT53_08390 PE=4 SV=1	32.942	60.1	60.1	783040000	286960000	496080000	60234000	22074000	38160000	287250000	586960000	52	76	128
A0A654RLM2	A0A654RLM2;A0A4Q2KY94	tr|A0A654RLM2|A0A654RLM2_9FUSO Uncharacterized protein OS=Fusobacterium necrophorum OX=859 GN=EGX98_00165 PE=4 SV=1;tr|A0A4Q2KY94|A0A4Q2KY94_9FUSO Uncharacterized protein OS=Fusobacterium necrophorum OX=859 GN=EPT53_08540 PE=4 SV=1	14.965	60.4	60.4	771540000	582330000	189220000	128590000	97054000	31536000	540600000	229130000	54	35	89
A0A654RQK1	A0A654RQK1;A0A4Q2KX62	tr|A0A654RQK1|A0A654RQK1_9FUSO FtsQ-type POTRA domain-containing protein OS=Fusobacterium necrophorum OX=859 GN=EGX98_05140 PE=4 SV=1;tr|A0A4Q2KX62|A0A4Q2KX62_9FUSO FtsQ-type POTRA domain-containing protein OS=Fusobacterium necrophorum OX=859 GN=EPT53_0464	26.84	33.3	59.6	717010000	421820000	295180000	39834000	23435000	16399000	188930000	589710000	22	42	64
A0A4Q2KYK3	A0A4Q2KYK3	tr|A0A4Q2KYK3|A0A4Q2KYK3_9FUSO 30S ribosomal protein S15 OS=Fusobacterium necrophorum OX=859 GN=rpsO PE=3 SV=1	9.8996	51.8	51.8	674810000	468150000	206670000	224940000	156050000	68889000	502930000	218360000	16	16	32
A0A654S378	A0A654S378;A0A4Q2KZ79	tr|A0A654S378|A0A654S378_9FUSO DNA-binding protein OS=Fusobacterium necrophorum OX=859 GN=EGX98_11240 PE=4 SV=1;tr|A0A4Q2KZ79|A0A4Q2KZ79_9FUSO DNA-binding protein OS=Fusobacterium necrophorum OX=859 GN=EPT53_07035 PE=3 SV=1	56.061	48.8	51.2	628590000	204630000	423960000	22450000	7308200	15141000	230840000	486850000	53	74	127
A0A654RUI8	A0A654RUI8	tr|A0A654RUI8|A0A654RUI8_9FUSO Autotransporter-associated N-terminal domain-containing protein OS=Fusobacterium necrophorum OX=859 GN=EGX98_01130 PE=4 SV=1	400.88	15.6	14.1	626260000	428800000	197460000	2968100	2032200	935830	398800000	271870000	101	61	162
A0A654RS82	A0A654RS82;A0A4Q2L0L7	tr|A0A654RS82|A0A654RS82_9FUSO VWA domain-containing protein OS=Fusobacterium necrophorum OX=859 GN=EGX98_08610 PE=4 SV=1;tr|A0A4Q2L0L7|A0A4Q2L0L7_9FUSO VWA domain-containing protein OS=Fusobacterium necrophorum OX=859 GN=EPT53_00110 PE=4 SV=1	26.983	67.1	74.7	606810000	395260000	211550000	37926000	24704000	13222000	388560000	260730000	49	44	93
A0A654RSZ6	A0A654RSZ6;A0A4Q2KYG5	tr|A0A654RSZ6|A0A654RSZ6_9FUSO DUF4198 domain-containing protein OS=Fusobacterium necrophorum OX=859 GN=EGX98_00160 PE=4 SV=1;tr|A0A4Q2KYG5|A0A4Q2KYG5_9FUSO DUF4198 domain-containing protein OS=Fusobacterium necrophorum OX=859 GN=EPT53_08535 PE=4 SV=1	29.155	60.4	66.4	605000000	351680000	253320000	40334000	23445000	16888000	360210000	299870000	51	37	88
A0A654RZV7	A0A654RZV7	tr|A0A654RZV7|A0A654RZV7_9FUSO M48 family peptidase OS=Fusobacterium necrophorum OX=859 GN=EGX98_02995 PE=3 SV=1	28.939	54	42.6	588940000	419830000	169110000	45303000	32295000	13008000	400190000	216740000	38	23	61
A0A654RRY9	A0A654RRY9;A0A4Q2L4G4	tr|A0A654RRY9|A0A654RRY9_9FUSO M18 family aminopeptidase OS=Fusobacterium necrophorum OX=859 GN=EGX98_10435 PE=3 SV=1;tr|A0A4Q2L4G4|A0A4Q2L4G4_9FUSO M18 family aminopeptidase OS=Fusobacterium necrophorum OX=859 GN=EPT53_01845 PE=3 SV=1	51.286	44	29	585380000	510730000	74647000	26608000	23215000	3393100	444780000	111930000	57	30	87
A0A654S164	A0A654S164;A0A4Q2L0P7	tr|A0A654S164|A0A654S164_9FUSO Uncharacterized protein OS=Fusobacterium necrophorum OX=859 GN=EGX98_02980 PE=4 SV=1;tr|A0A4Q2L0P7|A0A4Q2L0P7_9FUSO Uncharacterized protein OS=Fusobacterium necrophorum OX=859 GN=EPT53_06530 PE=4 SV=1	8.6366	17.9	17.9	557040000	414080000	142960000	185680000	138030000	47652000	378590000	167640000	12	8	20
A0A654RXW7	A0A654RXW7;A0A4Q2L2T5	tr|A0A654RXW7|A0A654RXW7_9FUSO SH3 domain-containing protein OS=Fusobacterium necrophorum OX=859 GN=EGX98_00505 PE=4 SV=1;tr|A0A4Q2L2T5|A0A4Q2L2T5_9FUSO SH3 domain-containing protein OS=Fusobacterium necrophorum OX=859 GN=EPT53_03935 PE=4 SV=1	45.095	51	52	552400000	333670000	218730000	23017000	13903000	9114000	299340000	302250000	43	42	85
A0A4Q2KZR2	A0A4Q2KZR2	tr|A0A4Q2KZR2|A0A4Q2KZR2_9FUSO 30S ribosomal protein S4 OS=Fusobacterium necrophorum OX=859 GN=rpsD PE=3 SV=1	22.268	45.1	41.5	544420000	233120000	311300000	45368000	19427000	25941000	248290000	366140000	25	40	65
A0A4Q2KXR3	A0A4Q2KXR3	tr|A0A4Q2KXR3|A0A4Q2KXR3_9FUSO DNA starvation/stationary phase protection protein OS=Fusobacterium necrophorum OX=859 GN=EGX98_06585 PE=3 SV=1	17.316	57	38.9	541420000	476400000	65019000	90237000	79401000	10836000	483340000	51033000	39	6	45
A0A654RY34	A0A654RY34	tr|A0A654RY34|A0A654RY34_9FUSO M42 family peptidase OS=Fusobacterium necrophorum OX=859 GN=EGX98_11245 PE=3 SV=1	39.87	38.7	3.4	537530000	533730000	3799500	31619000	31396000	223500	533730000	0	33	0	33
A0A654RQ01	A0A654RQ01;A0A4Q2KXM4	tr|A0A654RQ01|A0A654RQ01_9FUSO 3-hydroxybutyryl-CoA dehydrogenase OS=Fusobacterium necrophorum OX=859 GN=EGX98_06530 PE=4 SV=1;tr|A0A4Q2KXM4|A0A4Q2KXM4_9FUSO 3-hydroxybutyryl-CoA dehydrogenase OS=Fusobacterium necrophorum OX=859 GN=EPT53_09140 PE=3 SV=1	29.684	32.5	19.5	535870000	512180000	23691000	48716000	46562000	2153800	493540000	35702000	46	7	53
A0A654RUP9	A0A654RUP9;A0A4Q2KU43	tr|A0A654RUP9|A0A654RUP9_9FUSO Tetratricopeptide repeat protein OS=Fusobacterium necrophorum OX=859 GN=EGX98_01535 PE=4 SV=1;tr|A0A4Q2KU43|A0A4Q2KU43_9FUSO Tetratricopeptide repeat protein OS=Fusobacterium necrophorum OX=859 GN=EPT53_07920 PE=4 SV=1	46.761	46.9	46.7	516510000	291560000	224950000	19866000	11214000	8652000	235920000	259230000	48	46	94
A0A654RP03	A0A654RP03;A0A4Q2L0Z1	tr|A0A654RP03|A0A654RP03_9FUSO C4-dicarboxylate ABC transporter OS=Fusobacterium necrophorum OX=859 GN=EGX98_04545 PE=4 SV=1;tr|A0A4Q2L0Z1|A0A4Q2L0Z1_9FUSO C4-dicarboxylate ABC transporter OS=Fusobacterium necrophorum OX=859 GN=EPT53_05990 PE=4 SV=1	38.698	35.2	41.2	513310000	151280000	362030000	39485000	11637000	27848000	189700000	394550000	23	44	67
A0A654S1W8	A0A654S1W8	tr|A0A654S1W8|A0A654S1W8_9FUSO Uncharacterized protein OS=Fusobacterium necrophorum OX=859 GN=EGX98_08720 PE=4 SV=1	21.114	61.5	67	508610000	347290000	161320000	42384000	28941000	13443000	360560000	177130000	41	30	71
A0A654S4U4	A0A654S4U4	tr|A0A654S4U4|A0A654S4U4_9FUSO Uncharacterized protein OS=Fusobacterium necrophorum OX=859 GN=EGX98_09985 PE=4 SV=1	48.624	37	52.2	508170000	184660000	323500000	19545000	7102300	12442000	223950000	356970000	36	48	84
A0A654RPF4	A0A654RPF4	tr|A0A654RPF4|A0A654RPF4_9FUSO OmpA family protein OS=Fusobacterium necrophorum OX=859 GN=EGX98_06060 PE=4 SV=1	19.73	44.8	36.6	505090000	359410000	145680000	45917000	32674000	13243000	312730000	217360000	25	19	44
A0A654RWD3	A0A654RWD3	tr|A0A654RWD3|A0A654RWD3_9FUSO Serine/threonine protein kinase OS=Fusobacterium necrophorum OX=859 GN=EGX98_07845 PE=3 SV=1	49.82	39.5	47.4	505080000	139910000	365170000	21045000	5829700	15215000	188900000	383040000	29	67	96
A0A654RWS5	A0A654RWS5;A0A4Q2KUK2	tr|A0A654RWS5|A0A654RWS5_9FUSO Class II fructose-1,6-bisphosphate aldolase OS=Fusobacterium necrophorum OX=859 GN=fba PE=4 SV=1;tr|A0A4Q2KUK2|A0A4Q2KUK2_9FUSO Class II fructose-1,6-bisphosphate aldolase OS=Fusobacterium necrophorum OX=859 GN=fba PE=4 SV=1	35.714	49.8	6.4	490440000	486660000	3776500	28849000	28627000	222150	475630000	4914400	54	2	56
A0A654S2N9	A0A654S2N9;A0A4Q2L5B5	tr|A0A654S2N9|A0A654S2N9_9FUSO PASTA domain-containing protein OS=Fusobacterium necrophorum OX=859 GN=EGX98_10175 PE=4 SV=1;tr|A0A4Q2L5B5|A0A4Q2L5B5_9FUSO PASTA domain-containing protein OS=Fusobacterium necrophorum OX=859 GN=EPT53_00470 PE=4 SV=1	74.378	29.8	48	485320000	75398000	409920000	14274000	2217600	12057000	131670000	445840000	18	82	100
A0A654S109	A0A654S109;A0A4Q2L3G8	tr|A0A654S109|A0A654S109_9FUSO LytR family transcriptional regulator OS=Fusobacterium necrophorum OX=859 GN=EGX98_06975 PE=4 SV=1;tr|A0A4Q2L3G8|A0A4Q2L3G8_9FUSO LytR family transcriptional regulator OS=Fusobacterium necrophorum OX=859 GN=EPT53_02495 PE=4 S	36.506	40.9	68.8	484900000	86957000	397950000	24245000	4347800	19897000	147960000	419160000	21	80	101
A0A654RQL9	A0A654RQL9	tr|A0A654RQL9|A0A654RQL9_9FUSO VacJ family lipoprotein OS=Fusobacterium necrophorum OX=859 GN=EGX98_07850 PE=3 SV=1	28.152	43	60.7	476530000	104530000	372000000	31769000	6968800	24800000	112060000	440350000	34	61	95
A0A4Q2KT61	A0A4Q2KT61	tr|A0A4Q2KT61|A0A4Q2KT61_9FUSO Iron-sulfur cluster carrier protein OS=Fusobacterium necrophorum OX=859 GN=EPT53_09150 PE=3 SV=1	29.733	2.9	0	466550000	466550000	0	38879000	38879000	0	466550000	0	5	0	5	+
A0A654RVP9	A0A654RVP9	tr|A0A654RVP9|A0A654RVP9_9FUSO Uncharacterized protein OS=Fusobacterium necrophorum OX=859 GN=EGX98_03530 PE=4 SV=1	42.81	45.5	53.2	463160000	216060000	247100000	21053000	9820700	11232000	210930000	288110000	32	46	78
A0A654RYG7	A0A654RYG7;A0A4Q2KZP2	tr|A0A654RYG7|A0A654RYG7_9FUSO PpiC domain-containing protein OS=Fusobacterium necrophorum OX=859 GN=EGX98_06415 PE=4 SV=1;tr|A0A4Q2KZP2|A0A4Q2KZP2_9FUSO PpiC domain-containing protein OS=Fusobacterium necrophorum OX=859 GN=EPT53_03235 PE=4 SV=1	62.987	23.3	68.5	441920000	51588000	390330000	11629000	1357600	10272000	74306000	447820000	17	95	112
A0A654S5I3	A0A654S5I3;A0A4Q2KUT2	tr|A0A654S5I3|A0A654S5I3_9FUSO Extracellular solute-binding protein OS=Fusobacterium necrophorum OX=859 GN=EGX98_11195 PE=3 SV=1;tr|A0A4Q2KUT2|A0A4Q2KUT2_9FUSO Extracellular solute-binding protein OS=Fusobacterium necrophorum OX=859 GN=EPT53_06990 PE=3 SV=	39.061	31.1	67.7	426130000	53756000	372370000	20292000	2559800	17732000	96364000	348120000	17	53	70
A0A654RN83	A0A654RN83;A0A4Q2KTU5	tr|A0A654RN83|A0A654RN83_9FUSO Copper-binding protein OS=Fusobacterium necrophorum OX=859 GN=EGX98_00170 PE=4 SV=1;tr|A0A4Q2KTU5|A0A4Q2KTU5_9FUSO Copper-binding protein OS=Fusobacterium necrophorum OX=859 GN=EPT53_08545 PE=4 SV=1	33.401	62.7	54.8	417090000	270430000	146670000	21952000	14233000	7719200	271930000	175030000	45	41	86
A0A654RZ07	A0A654RZ07;A0A4Q2KVE7	tr|A0A654RZ07|A0A654RZ07_9FUSO Pyruvate:ferredoxin (Flavodoxin) oxidoreductase OS=Fusobacterium necrophorum OX=859 GN=nifJ PE=3 SV=1;tr|A0A4Q2KVE7|A0A4Q2KVE7_9FUSO Pyruvate:ferredoxin (Flavodoxin) oxidoreductase OS=Fusobacterium necrophorum OX=859 GN=nifJ	131.14	29.5	11.7	404130000	368470000	35665000	7483900	6823500	660460	343790000	63942000	84	14	98
A0A4Q2KVQ8	A0A4Q2KVQ8	tr|A0A4Q2KVQ8|A0A4Q2KVQ8_9FUSO CvpA family protein OS=Fusobacterium necrophorum OX=859 GN=EGX98_04280 PE=4 SV=1	20.929	27.9	27.9	378090000	206520000	171570000	42010000	22947000	19063000	120430000	240240000	23	23	46
A0A654RWH7	A0A654RWH7;A0A4Q2KYV6	tr|A0A654RWH7|A0A654RWH7_9FUSO Glycerophosphodiester phosphodiesterase OS=Fusobacterium necrophorum OX=859 GN=EGX98_07165 PE=4 SV=1;tr|A0A4Q2KYV6|A0A4Q2KYV6_9FUSO Glycerophosphodiester phosphodiesterase OS=Fusobacterium necrophorum OX=859 GN=EPT53_02660 PE	41.435	51	49.3	376250000	242760000	133490000	18812000	12138000	6674500	237350000	164030000	45	43	88
A0A4Q2KX64	A0A4Q2KX64	tr|A0A4Q2KX64|A0A4Q2KX64_9FUSO 30S ribosomal protein S18 OS=Fusobacterium necrophorum OX=859 GN=rpsR PE=3 SV=1	8.4089	36.1	31.9	351910000	267770000	84139000	117300000	89256000	28046000	270230000	100600000	17	6	23
A0A654RY82	A0A654RY82;A0A4V1QY21	tr|A0A654RY82|A0A654RY82_9FUSO Glutaconyl-CoA decarboxylase subunit alpha OS=Fusobacterium necrophorum OX=859 GN=EGX98_10310 PE=4 SV=1;tr|A0A4V1QY21|A0A4V1QY21_9FUSO Glutaconyl-CoA decarboxylase subunit alpha OS=Fusobacterium necrophorum OX=859 GN=EPT53_00	64.512	46.5	31.1	337300000	282940000	54362000	11243000	9431300	1812100	265210000	81275000	52	20	72
A0A4V1QXZ1	A0A4V1QXZ1	tr|A0A4V1QXZ1|A0A4V1QXZ1_9FUSO Uncharacterized protein OS=Fusobacterium necrophorum OX=859 GN=EGX98_08960 PE=4 SV=1	7.5667	25.4	19.7	330400000	262370000	68031000	330400000	262370000	68031000	262370000	0	10	3	13
A0A1W2KRE1	A0A1W2KRE1;A0A1U9VWP9;A0A1U9VVX4	tr|A0A1W2KRE1|A0A1W2KRE1_9FUSO LktA OS=Fusobacterium necrophorum OX=859 GN=lktA PE=4 SV=1;tr|A0A1U9VWP9|A0A1U9VWP9_9FUSO LktA OS=Fusobacterium necrophorum OX=859 GN=lktA PE=4 SV=1;tr|A0A1U9VVX4|A0A1U9VVX4_9FUSO Mutated LktA OS=Fusobacterium necrophorum OX=	333.92	6.8	4.8	319050000	248040000	71011000	1994100	1550300	443820	175960000	136570000	16	12	28
A0A4Q2KWR9	A0A4Q2KWR9	tr|A0A4Q2KWR9|A0A4Q2KWR9_9FUSO MipA/OmpV family protein OS=Fusobacterium necrophorum OX=859 GN=EPT53_07215 PE=3 SV=1	27.655	31.3	37	308430000	150530000	157900000	30843000	15053000	15790000	154890000	189050000	31	31	62
A0A654RWY3	A0A654RWY3;A0A4Q2KZC5	tr|A0A654RWY3|A0A654RWY3_9FUSO Alkaline shock response membrane anchor protein AmaP OS=Fusobacterium necrophorum OX=859 GN=amaP PE=4 SV=1;tr|A0A4Q2KZC5|A0A4Q2KZC5_9FUSO Alkaline shock response membrane anchor protein AmaP OS=Fusobacterium necrophorum OX=85	20.281	47.8	51.7	295910000	121230000	174670000	26901000	11021000	15880000	138300000	196890000	22	28	50
A0A4Q2L2R3	A0A4Q2L2R3	tr|A0A4Q2L2R3|A0A4Q2L2R3_9FUSO 30S ribosomal protein S8 OS=Fusobacterium necrophorum OX=859 GN=rpsH PE=3 SV=1	14.805	53.4	40.5	294630000	239010000	55618000	36829000	29876000	6952300	183410000	76981000	38	15	53
A0A654S1J0	A0A654S1J0	tr|A0A654S1J0|A0A654S1J0_9FUSO Extracellular solute-binding protein OS=Fusobacterium necrophorum OX=859 GN=EGX98_03745 PE=4 SV=1	39.315	45.5	52.3	293440000	125340000	168100000	14672000	6267200	8405000	124780000	199930000	18	32	50
A0A654RP43	A0A654RP43;A0A4Q2KYT5	tr|A0A654RP43|A0A654RP43_9FUSO Histidine ammonia-lyase OS=Fusobacterium necrophorum OX=859 GN=hutH PE=3 SV=1;tr|A0A4Q2KYT5|A0A4Q2KYT5_9FUSO Histidine ammonia-lyase OS=Fusobacterium necrophorum OX=859 GN=hutH PE=3 SV=1	55.519	42.5	3.7	292610000	273770000	18847000	10450000	9777300	673090	273490000	23358000	45	2	47
A0A654RV98	A0A654RV98;A0A4Q2KV49	tr|A0A654RV98|A0A654RV98_9FUSO Efflux RND transporter periplasmic adaptor subunit OS=Fusobacterium necrophorum OX=859 GN=EGX98_00045 PE=3 SV=1;tr|A0A4Q2KV49|A0A4Q2KV49_9FUSO Efflux RND transporter periplasmic adaptor subunit OS=Fusobacterium necrophorum OX	40.602	45	65.9	292060000	55128000	236930000	15372000	2901500	12470000	103390000	241950000	21	45	66
Q9AHG0	Q9AHG0;A0A654RP68	tr|Q9AHG0|Q9AHG0_9FUSO LktB OS=Fusobacterium necrophorum OX=859 GN=lktB PE=4 SV=2;tr|A0A654RP68|A0A654RP68_9FUSO ShlB/FhaC/HecB family hemolysin secretion/activation protein OS=Fusobacterium necrophorum OX=859 GN=EGX98_02250 PE=4 SV=1	63.02	37.5	31.5	289500000	137370000	152120000	9338700	4431400	4907200	126260000	181720000	35	46	81
A0A654RSW3	A0A654RSW3	tr|A0A654RSW3|A0A654RSW3_9FUSO Autotransporter domain-containing protein OS=Fusobacterium necrophorum OX=859 GN=EGX98_02940 PE=4 SV=1	103.25	31.9	18.2	276280000	220730000	55552000	4456100	3560100	896000	179040000	96339000	63	26	89
A0A654RPW6	A0A654RPW6;A0A4Q2L1W7	tr|A0A654RPW6|A0A654RPW6_9FUSO S41 family peptidase OS=Fusobacterium necrophorum OX=859 GN=EGX98_07015 PE=3 SV=1;tr|A0A4Q2L1W7|A0A4Q2L1W7_9FUSO S41 family peptidase OS=Fusobacterium necrophorum OX=859 GN=EPT53_02535 PE=3 SV=1	47.329	36.7	48.8	275020000	142330000	132690000	11459000	5930300	5528800	147600000	146480000	38	41	79
A0A654S208	A0A654S208	tr|A0A654S208|A0A654S208_9FUSO Uncharacterized protein OS=Fusobacterium necrophorum OX=859 GN=EGX98_04675 PE=4 SV=1	49.568	35.9	37.1	268040000	99201000	168840000	12184000	4509100	7674500	107940000	198070000	20	39	59
A0A654RWU0	A0A654RWU0	tr|A0A654RWU0|A0A654RWU0_9FUSO D-alanyl-D-alanine carboxypeptidase OS=Fusobacterium necrophorum OX=859 GN=EGX98_08725 PE=3 SV=1	43.142	31.9	38	252800000	130590000	122200000	14044000	7255100	6789100	126180000	154100000	21	32	53
A0A654RX36	A0A654RX36;A0A4Q2KZQ4	tr|A0A654RX36|A0A654RX36_9FUSO Toxin-antitoxin system YwqK family antitoxin OS=Fusobacterium necrophorum OX=859 GN=EGX98_06145 PE=4 SV=1;tr|A0A4Q2KZQ4|A0A4Q2KZQ4_9FUSO Toxin-antitoxin system YwqK family antitoxin OS=Fusobacterium necrophorum OX=859 GN=EPT5	28.319	52.4	50	245840000	164700000	81132000	18910000	12670000	6240900	157340000	102280000	31	24	55
A0A654S3T9	A0A654S3T9;A0A4Q2KWD7	tr|A0A654S3T9|A0A654S3T9_9FUSO PASTA domain-containing protein OS=Fusobacterium necrophorum OX=859 GN=EGX98_07800 PE=4 SV=1;tr|A0A4Q2KWD7|A0A4Q2KWD7_9FUSO PASTA domain-containing protein OS=Fusobacterium necrophorum OX=859 GN=EPT53_07325 PE=4 SV=1	26.139	54.5	68.9	240740000	105420000	135330000	21886000	9583300	12302000	107030000	164140000	23	32	55
A0A4Q2L157	A0A4Q2L157	tr|A0A4Q2L157|A0A4Q2L157_9FUSO 30S ribosomal protein S3 OS=Fusobacterium necrophorum OX=859 GN=rpsC PE=3 SV=1	23.987	40.4	47.2	237070000	135780000	101290000	18236000	10445000	7791500	149100000	110750000	25	22	47
A0A654RXR9	A0A654RXR9;A0A4Q2KZS8	tr|A0A654RXR9|A0A654RXR9_9FUSO Tetratricopeptide repeat protein OS=Fusobacterium necrophorum OX=859 GN=EGX98_07470 PE=4 SV=1;tr|A0A4Q2KZS8|A0A4Q2KZS8_9FUSO Tetratricopeptide repeat protein OS=Fusobacterium necrophorum OX=859 GN=EPT53_06590 PE=4 SV=1	25.449	46.4	51.3	236680000	129340000	107340000	18206000	9949400	8256800	132270000	128550000	19	26	45
A0A654RU72	A0A654RU72;A0A4Q2L1E7	tr|A0A654RU72|A0A654RU72_9FUSO Polyribonucleotide nucleotidyltransferase OS=Fusobacterium necrophorum OX=859 GN=pnp PE=3 SV=1;tr|A0A4Q2L1E7|A0A4Q2L1E7_9FUSO Polyribonucleotide nucleotidyltransferase OS=Fusobacterium necrophorum OX=859 GN=pnp PE=3 SV=1	78.352	37.6	0	233380000	233380000	0	6141500	6141500	0	226940000	0	59	0	59
A0A654RZK9	A0A654RZK9	tr|A0A654RZK9|A0A654RZK9_9FUSO Extracellular solute-binding protein OS=Fusobacterium necrophorum OX=859 GN=EGX98_08695 PE=4 SV=1	49.759	39.8	52.9	232650000	64298000	168350000	10575000	2922600	7652300	95343000	169180000	20	46	66
A0A654RPP5	A0A654RPP5;A0A4Q2KV17	tr|A0A654RPP5|A0A654RPP5_9FUSO Rrf2 family transcriptional regulator OS=Fusobacterium necrophorum OX=859 GN=EGX98_06625 PE=4 SV=1;tr|A0A4Q2KV17|A0A4Q2KV17_9FUSO Rrf2 family transcriptional regulator OS=Fusobacterium necrophorum OX=859 GN=EPT53_09045 PE=4 S	15.668	20.6	31.6	232590000	109070000	123520000	25843000	12119000	13725000	124380000	130000000	8	17	25
A0A654S2C1	A0A654S2C1	tr|A0A654S2C1|A0A654S2C1_9FUSO Phosphopentomutase OS=Fusobacterium necrophorum OX=859 GN=EGX98_05265 PE=3 SV=1	44.376	1.8	1.8	230240000	149450000	80797000	12118000	7865600	4252500	152110000	96308000	3	3	6
A0A654RVV8	A0A654RVV8;A0A4V1QXT9	tr|A0A654RVV8|A0A654RVV8_9FUSO Pyridoxal 5-phosphate synthase lyase subunit PdxS OS=Fusobacterium necrophorum OX=859 GN=pdxS PE=3 SV=1;tr|A0A4V1QXT9|A0A4V1QXT9_9FUSO Pyridoxal 5-phosphate synthase subunit PdxS OS=Fusobacterium necrophorum OX=859 GN=pdxS	30.553	50.7	0	220750000	220750000	0	14717000	14717000	0	216810000	0	39	0	39
A0A654RX20	A0A654RX20	tr|A0A654RX20|A0A654RX20_9FUSO Uncharacterized protein OS=Fusobacterium necrophorum OX=859 GN=EGX98_06040 PE=4 SV=1	15.28	28.3	23.6	219250000	149310000	69932000	54811000	37329000	17483000	127310000	107660000	12	12	24
A0A654RZY4	A0A654RZY4	tr|A0A654RZY4|A0A654RZY4_9FUSO Ecotin OS=Fusobacterium necrophorum OX=859 GN=EGX98_00415 PE=3 SV=1	18.593	49.7	49.7	209010000	129910000	79097000	26126000	16239000	9887100	133130000	93669000	27	14	41
A0A654RY96	A0A654RY96	tr|A0A654RY96|A0A654RY96_9FUSO Uncharacterized protein OS=Fusobacterium necrophorum OX=859 GN=EGX98_06045 PE=4 SV=1	23.713	19	20	205920000	142680000	63239000	51480000	35670000	15810000	117050000	76114000	12	11	23
A0A654RWH9	A0A654RWH9;A0A4Q2KXE0	tr|A0A654RWH9|A0A654RWH9_9FUSO LuxR family transcriptional regulator OS=Fusobacterium necrophorum OX=859 GN=EGX98_04850 PE=3 SV=1;tr|A0A4Q2KXE0|A0A4Q2KXE0_9FUSO LuxR family transcriptional regulator OS=Fusobacterium necrophorum OX=859 GN=EPT53_09465 PE=3 S	31.364	9.5	71.5	197100000	7327900	189770000	10950000	407100	10543000	7327900	232450000	4	40	44
A0A654S170	A0A654S170;A0A4Q2L174	tr|A0A654S170|A0A654S170_9FUSO Glutamine synthetase type III OS=Fusobacterium necrophorum OX=859 GN=EGX98_05840 PE=3 SV=1;tr|A0A4Q2L174|A0A4Q2L174_9FUSO Glutamine synthetase type III OS=Fusobacterium necrophorum OX=859 GN=EPT53_03660 PE=3 SV=1	79.737	2.7	37.2	196800000	5487100	191320000	5319000	148300	5170700	5487100	225320000	3	43	46
A0A654S1W0	A0A654S1W0;A0A4Q2KXB9	tr|A0A654S1W0|A0A654S1W0_9FUSO DUF3798 domain-containing protein OS=Fusobacterium necrophorum OX=859 GN=EGX98_04445 PE=4 SV=1;tr|A0A4Q2KXB9|A0A4Q2KXB9_9FUSO DUF3798 domain-containing protein OS=Fusobacterium necrophorum OX=859 GN=EPT53_06085 PE=4 SV=1	45.154	26	46.4	195450000	54416000	141040000	10287000	2864000	7422900	75753000	147330000	17	36	53
A0A654RXJ4	A0A654RXJ4;A0A4Q2KVP2	tr|A0A654RXJ4|A0A654RXJ4_9FUSO Sodium-translocating pyrophosphatase OS=Fusobacterium necrophorum OX=859 GN=EGX98_04455 PE=4 SV=1;tr|A0A4Q2KVP2|A0A4Q2KVP2_9FUSO Putative K(+)-stimulated pyrophosphate-energized sodium pump OS=Fusobacterium necrophorum OX=859	69.736	5.2	17	194530000	7130100	187400000	9726400	356500	9369900	7130100	229540000	5	26	31
A0A654RLW5	A0A654RLW5;A0A4Q2KVP0	tr|A0A654RLW5|A0A654RLW5_9FUSO ABC transporter substrate-binding protein OS=Fusobacterium necrophorum OX=859 GN=EGX98_00185 PE=3 SV=1;tr|A0A4Q2KVP0|A0A4Q2KVP0_9FUSO ABC transporter substrate-binding protein OS=Fusobacterium necrophorum OX=859 GN=EPT53_0856	33.931	62.7	39.9	188840000	149280000	39569000	12590000	9951700	2637900	128120000	64130000	30	16	46
A0A654RTC9	A0A654RTC9;A0A4Q2L003	tr|A0A654RTC9|A0A654RTC9_9FUSO Thiamine ABC transporter substrate-binding protein OS=Fusobacterium necrophorum OX=859 GN=EGX98_01785 PE=4 SV=1;tr|A0A4Q2L003|A0A4Q2L003_9FUSO Thiamine ABC transporter substrate-binding protein OS=Fusobacterium necrophorum OX	36.603	55.9	26.1	179610000	144910000	34708000	10566000	8523900	2041600	125860000	61561000	29	7	36
A0A654RY90	A0A654RY90;A0A4Q2L0U9	tr|A0A654RY90|A0A654RY90_9FUSO MotA/TolQ/ExbB proton channel family protein OS=Fusobacterium necrophorum OX=859 GN=EGX98_01335 PE=3 SV=1;tr|A0A4Q2L0U9|A0A4Q2L0U9_9FUSO MotA/TolQ/ExbB proton channel family protein OS=Fusobacterium necrophorum OX=859 GN=EPT5	22.768	36.9	45.3	178270000	36265000	142010000	16207000	3296800	12910000	30755000	171470000	9	35	44
A0A654S4Q9	A0A654S4Q9;A0A4Q2KX79	tr|A0A654S4Q9|A0A654S4Q9_9FUSO 60 kDa chaperonin OS=Fusobacterium necrophorum OX=859 GN=groL PE=3 SV=1;tr|A0A4Q2KX79|A0A4Q2KX79_9FUSO 60 kDa chaperonin OS=Fusobacterium necrophorum OX=859 GN=groL PE=3 SV=1	57.885	44	13.2	177520000	161650000	15867000	5547500	5051700	495850	148370000	32721000	34	10	44
A0A654RP33	A0A654RP33	tr|A0A654RP33|A0A654RP33_9FUSO Uridine phosphorylase OS=Fusobacterium necrophorum OX=859 GN=udp PE=4 SV=1	28.078	62.9	0	177220000	177220000	0	12659000	12659000	0	177220000	0	37	0	37
A0A654RZ52	A0A654RZ52;A0A4Q2KYJ4	tr|A0A654RZ52|A0A654RZ52_9FUSO Toxin-antitoxin system YwqK family antitoxin OS=Fusobacterium necrophorum OX=859 GN=EGX98_01490 PE=4 SV=1;tr|A0A4Q2KYJ4|A0A4Q2KYJ4_9FUSO Toxin-antitoxin system YwqK family antitoxin OS=Fusobacterium necrophorum OX=859 GN=EPT5	17.969	52.3	45.8	175320000	105840000	69482000	25046000	15120000	9926100	118330000	62259000	27	12	39
A0A654RP55	A0A654RP55	tr|A0A654RP55|A0A654RP55_9FUSO Phage portal protein OS=Fusobacterium necrophorum OX=859 GN=EGX98_04830 PE=4 SV=1	49.802	22.4	36.9	174320000	37454000	136870000	7263400	1560600	5702800	51659000	153440000	14	44	58
A0A654RNW0	A0A654RNW0	tr|A0A654RNW0|A0A654RNW0_9FUSO Uncharacterized protein OS=Fusobacterium necrophorum OX=859 GN=EGX98_04810 PE=4 SV=1	14.738	31.8	54.3	168370000	19099000	149270000	21046000	2387300	18659000	33390000	163340000	7	25	32
A0A654RYH6	A0A654RYH6;A0A4Q2KVX2	tr|A0A654RYH6|A0A654RYH6_9FUSO Peptidase M23 OS=Fusobacterium necrophorum OX=859 GN=EGX98_06495 PE=4 SV=1;tr|A0A4Q2KVX2|A0A4Q2KVX2_9FUSO Peptidase M23 OS=Fusobacterium necrophorum OX=859 GN=EPT53_09175 PE=4 SV=1	41.484	6.5	48.5	168130000	14057000	154080000	9890300	826890	9063400	14057000	188730000	2	32	34
A0A654RYZ7	A0A654RYZ7;A0A4Q2KUF6	tr|A0A654RYZ7|A0A654RYZ7_9FUSO FprA family A-type flavoprotein OS=Fusobacterium necrophorum OX=859 GN=EGX98_09885 PE=4 SV=1;tr|A0A4Q2KUF6|A0A4Q2KUF6_9FUSO FprA family A-type flavoprotein OS=Fusobacterium necrophorum OX=859 GN=EPT53_09935 PE=3 SV=1	46.004	40.8	5.9	168040000	161920000	6123700	7306200	7040000	266250	155090000	9616100	38	3	41
A0A654S1A4	A0A654S1A4;A0A4Q2KX26	tr|A0A654S1A4|A0A654S1A4_9FUSO Uncharacterized protein OS=Fusobacterium necrophorum OX=859 GN=EGX98_07500 PE=4 SV=1;tr|A0A4Q2KX26|A0A4Q2KX26_9FUSO Uncharacterized protein OS=Fusobacterium necrophorum OX=859 GN=EPT53_06620 PE=4 SV=1	15.21	28.5	57.7	163700000	26616000	137080000	20462000	3326900	17135000	38658000	155870000	7	25	32
A0A654RYY4	A0A654RYY4	tr|A0A654RYY4|A0A654RYY4_9FUSO Uncharacterized protein OS=Fusobacterium necrophorum OX=859 GN=EGX98_01025 PE=4 SV=1	20.43	26.1	22.2	156830000	110180000	46658000	31367000	22035000	9331600	104910000	62415000	10	7	17
A0A654RPQ8	A0A654RPQ8	tr|A0A654RPQ8|A0A654RPQ8_9FUSO Phosphate acyltransferase PlsX OS=Fusobacterium necrophorum OX=859 GN=plsX PE=4 SV=1	36.539	28.5	30.9	153710000	83365000	70346000	7685600	4168300	3517300	80516000	89016000	15	19	34
A0A654RXM8	A0A654RXM8	tr|A0A654RXM8|A0A654RXM8_9FUSO Baseplate J/gp47 family protein OS=Fusobacterium necrophorum OX=859 GN=EGX98_04685 PE=4 SV=1	39.1	34.5	48.2	147050000	47801000	99251000	9190700	2987600	6203200	54211000	115160000	10	35	45
A0A654RVQ7	A0A654RVQ7;A0A4Q2KWN0	tr|A0A654RVQ7|A0A654RVQ7_9FUSO Uncharacterized protein OS=Fusobacterium necrophorum OX=859 GN=EGX98_03580 PE=4 SV=1;tr|A0A4Q2KWN0|A0A4Q2KWN0_9FUSO Uncharacterized protein OS=Fusobacterium necrophorum OX=859 GN=EPT53_04830 PE=4 SV=1	16.966	27.8	27.8	144080000	82103000	61982000	20583000	11729000	8854500	82242000	75781000	9	8	17
A0A4Q2KZQ6	A0A4Q2KZQ6	tr|A0A4Q2KZQ6|A0A4Q2KZQ6_9FUSO Preprotein translocase subunit YajC OS=Fusobacterium necrophorum OX=859 GN=yajC PE=3 SV=1	9.7274	31.4	51.2	142050000	9415100	132630000	35512000	2353800	33158000	15490000	156380000	2	20	22
A0A654S4C1	A0A654S4C1;A0A4Q2KWT8	tr|A0A654S4C1|A0A654S4C1_9FUSO Triosephosphate isomerase OS=Fusobacterium necrophorum OX=859 GN=EGX98_03485 PE=3 SV=1;tr|A0A4Q2KWT8|A0A4Q2KWT8_9FUSO Triosephosphate isomerase OS=Fusobacterium necrophorum OX=859 GN=tpiA PE=3 SV=1	27.208	39.6	20	140540000	131110000	9435300	9369600	8740600	629020	118310000	24352000	29	5	34
A0A654RRT7	A0A654RRT7;A0A4Q2L2L6	tr|A0A654RRT7|A0A654RRT7_9FUSO Uncharacterized protein OS=Fusobacterium necrophorum OX=859 GN=EGX98_10185 PE=4 SV=1;tr|A0A4Q2L2L6|A0A4Q2L2L6_9FUSO Uncharacterized protein OS=Fusobacterium necrophorum OX=859 GN=EPT53_00480 PE=4 SV=1	12.813	47.4	54.4	139280000	81907000	57378000	23214000	13651000	9562900	86006000	66182000	15	15	30
A0A4Q2L2C5	A0A4Q2L2C5	tr|A0A4Q2L2C5|A0A4Q2L2C5_9FUSO DctP family TRAP transporter solute-binding subunit OS=Fusobacterium necrophorum OX=859 GN=EGX98_08650 PE=4 SV=1	36.73	57.4	21.3	138740000	114040000	24700000	9249600	7603000	1646700	86285000	51661000	30	8	38
A0A654RZ14	A0A654RZ14;A0A4Q2L007	tr|A0A654RZ14|A0A654RZ14_9FUSO META domain-containing protein OS=Fusobacterium necrophorum OX=859 GN=EGX98_12010 PE=4 SV=1;tr|A0A4Q2L007|A0A4Q2L007_9FUSO META domain-containing protein OS=Fusobacterium necrophorum OX=859 GN=EPT53_03065 PE=4 SV=1	16.409	42.3	35.2	134830000	73020000	61806000	16853000	9127500	7725800	83849000	64877000	12	15	27
A0A654RNJ7	A0A654RNJ7;A0A4Q2KVS7	tr|A0A654RNJ7|A0A654RNJ7_9FUSO ABC transporter substrate-binding protein OS=Fusobacterium necrophorum OX=859 GN=EGX98_04175 PE=3 SV=1;tr|A0A4Q2KVS7|A0A4Q2KVS7_9FUSO ABC transporter substrate-binding protein OS=Fusobacterium necrophorum OX=859 GN=EPT53_0627	38.749	38.2	35.2	129250000	61923000	67323000	6154600	2948700	3205900	58982000	78827000	19	20	39
A0A654S0R3	A0A654S0R3	tr|A0A654S0R3|A0A654S0R3_9FUSO Uncharacterized protein OS=Fusobacterium necrophorum OX=859 GN=EGX98_06335 PE=4 SV=1	15.571	18.4	41.9	124240000	37856000	86388000	17749000	5407900	12341000	50151000	93520000	7	20	27
A0A654S3H3	A0A654S3H3;A0A4Q2L025	tr|A0A654S3H3|A0A654S3H3_9FUSO Phosphate acetyltransferase OS=Fusobacterium necrophorum OX=859 GN=pta PE=3 SV=1;tr|A0A4Q2L025|A0A4Q2L025_9FUSO Phosphate acetyltransferase OS=Fusobacterium necrophorum OX=859 GN=pta PE=3 SV=1	36.342	45.4	22.3	117590000	85233000	32358000	6532800	4735200	1797700	75225000	49643000	26	17	43
A0A654S580	A0A654S580	tr|A0A654S580|A0A654S580_9FUSO Uncharacterized protein OS=Fusobacterium necrophorum OX=859 GN=EGX98_10655 PE=4 SV=1	13.686	30.6	35.1	117030000	62949000	54080000	19505000	10491000	9013400	71107000	58084000	11	10	21
A0A4Q2L012	A0A4Q2L012	tr|A0A4Q2L012|A0A4Q2L012_9FUSO 30S ribosomal protein S16 OS=Fusobacterium necrophorum OX=859 GN=rpsP PE=3 SV=1	10.042	50.6	39.1	116040000	67343000	48699000	38680000	22448000	16233000	69091000	53905000	7	7	14
A0A654S264	A0A654S264	tr|A0A654S264|A0A654S264_9FUSO Autotransporter domain-containing protein OS=Fusobacterium necrophorum OX=859 GN=EGX98_07875 PE=4 SV=1	251.97	10.4	6.4	112560000	83791000	28772000	1072000	798010	274010	64149000	54883000	24	18	42
A0A4Q2L2G9	A0A4Q2L2G9	tr|A0A4Q2L2G9|A0A4Q2L2G9_9FUSO 50S ribosomal protein L28 OS=Fusobacterium necrophorum OX=859 GN=rpmB PE=3 SV=1	9.4611	40	40	111070000	69319000	41754000	27768000	17330000	10439000	59552000	38765000	11	8	19
A0A654RYX7	A0A654RYX7	tr|A0A654RYX7|A0A654RYX7_9FUSO Uncharacterized protein OS=Fusobacterium necrophorum OX=859 GN=EGX98_07375 PE=4 SV=1	22.916	45.5	23	110900000	105600000	5294300	9241300	8800200	441190	99882000	12204000	22	5	27
A0A654RYF0	A0A654RYF0;A0A4Q2L558	tr|A0A654RYF0|A0A654RYF0_9FUSO Signal peptide peptidase SppA OS=Fusobacterium necrophorum OX=859 GN=sppA PE=3 SV=1;tr|A0A4Q2L558|A0A4Q2L558_9FUSO Signal peptide peptidase SppA OS=Fusobacterium necrophorum OX=859 GN=sppA PE=3 SV=1	64.403	18.3	30.3	110020000	44518000	65506000	3236000	1309400	1926600	55734000	69022000	18	32	50
A0A654RXZ7	A0A654RXZ7;A0A4V1QXM5	tr|A0A654RXZ7|A0A654RXZ7_9FUSO RnfABCDGE type electron transport complex subunit G OS=Fusobacterium necrophorum OX=859 GN=EGX98_05455 PE=4 SV=1;tr|A0A4V1QXM5|A0A4V1QXM5_9FUSO Ion-translocating oxidoreductase complex subunit G OS=Fusobacterium necrophorum O	18.876	10.2	22	107620000	5875300	101740000	26904000	1468800	25435000	0	124620000	4	10	14
A0A654RU42	A0A654RU42;A0A4Q2KYH2	tr|A0A654RU42|A0A654RU42_9FUSO Uncharacterized protein OS=Fusobacterium necrophorum OX=859 GN=EGX98_03345 PE=4 SV=1;tr|A0A4Q2KYH2|A0A4Q2KYH2_9FUSO Uncharacterized protein OS=Fusobacterium necrophorum OX=859 GN=EPT53_05040 PE=4 SV=1	15.586	29.3	29.3	105690000	58537000	47153000	13211000	7317100	5894100	57159000	59135000	9	11	20
A0A654RZL9	A0A654RZL9;A0A4Q2KZJ8	tr|A0A654RZL9|A0A654RZL9_9FUSO Uncharacterized protein OS=Fusobacterium necrophorum OX=859 GN=EGX98_00140 PE=3 SV=1;tr|A0A4Q2KZJ8|A0A4Q2KZJ8_9FUSO Uncharacterized protein OS=Fusobacterium necrophorum OX=859 GN=EPT53_01525 PE=3 SV=1	23.896	30.9	33.2	104290000	61258000	43037000	10429000	6125800	4303700	47700000	58018000	9	8	17
A0A654RR88	A0A654RR88;A0A4V1QX75	tr|A0A654RR88|A0A654RR88_9FUSO PTS N-acetylglucosamine transporter subunit IICB OS=Fusobacterium necrophorum OX=859 GN=EGX98_06565 PE=4 SV=1;tr|A0A4V1QX75|A0A4V1QX75_9FUSO PTS N-acetylglucosamine transporter subunit IICB OS=Fusobacterium necrophorum OX=859	53.029	5.7	18.4	102600000	3998200	98599000	6412300	249890	6162400	7084300	117690000	4	19	23
A0A654RTJ2	A0A654RTJ2;A0A4Q2KWA9	tr|A0A654RTJ2|A0A654RTJ2_9FUSO ADP-glyceromanno-heptose 6-epimerase OS=Fusobacterium necrophorum OX=859 GN=rfaD PE=4 SV=1;tr|A0A4Q2KWA9|A0A4Q2KWA9_9FUSO ADP-L-glycero-D-manno-heptose-6-epimerase OS=Fusobacterium necrophorum OX=859 GN=rfaD PE=3 SV=1	38.304	37.3	12.3	101270000	90266000	11007000	5957300	5309800	647490	82847000	20902000	22	7	29
A0A654RS88	A0A654RS88	tr|A0A654RS88|A0A654RS88_9FUSO Cyclically-permuted mutarotase family protein OS=Fusobacterium necrophorum OX=859 GN=EGX98_08660 PE=4 SV=1	40.967	32.8	26.8	97509000	62438000	35071000	5132000	3286200	1845900	58640000	46756000	17	10	27
A0A654RVG3	A0A654RVG3	tr|A0A654RVG3|A0A654RVG3_9FUSO ShlB/FhaC/HecB family hemolysin secretion/activation protein OS=Fusobacterium necrophorum OX=859 GN=EGX98_02985 PE=4 SV=1	50.322	30.8	27.1	95154000	55769000	39385000	3806200	2230800	1575400	50036000	53976000	22	15	37
A0A654S568	A0A654S568;A0A4Q2KZH5	tr|A0A654S568|A0A654S568_9FUSO ABC transporter substrate-binding protein OS=Fusobacterium necrophorum OX=859 GN=EGX98_10605 PE=4 SV=1;tr|A0A4Q2KZH5|A0A4Q2KZH5_9FUSO ABC transporter substrate-binding protein OS=Fusobacterium necrophorum OX=859 GN=EPT53_0671	56.731	5.6	29.9	93754000	33694000	60060000	3232900	1161900	2071000	45431000	59171000	4	22	26
A0A654RWG9	A0A654RWG9;A0A4Q2L3Y5	tr|A0A654RWG9|A0A654RWG9_9FUSO TetR/AcrR family transcriptional regulator OS=Fusobacterium necrophorum OX=859 GN=EGX98_02230 PE=4 SV=1;tr|A0A4Q2L3Y5|A0A4Q2L3Y5_9FUSO TetR/AcrR family transcriptional regulator OS=Fusobacterium necrophorum OX=859 GN=EPT53_00	21.948	20.7	20.2	92802000	37819000	54983000	10311000	4202100	6109200	38571000	66596000	13	11	24
A0A654RWX8	A0A654RWX8;A0A4Q2L2J2	tr|A0A654RWX8|A0A654RWX8_9FUSO 50S ribosomal protein L13 OS=Fusobacterium necrophorum OX=859 GN=EGX98_05825 PE=3 SV=1;tr|A0A4Q2L2J2|A0A4Q2L2J2_9FUSO 50S ribosomal protein L13 OS=Fusobacterium necrophorum OX=859 GN=rplM PE=3 SV=1	16.661	22.2	34.7	91009000	37470000	53539000	13001000	5352900	7648400	43792000	59257000	4	8	12
A0A654RR07	A0A654RR07	tr|A0A654RR07|A0A654RR07_9FUSO Autotransporter-associated N-terminal domain-containing protein OS=Fusobacterium necrophorum OX=859 GN=EGX98_06065 PE=4 SV=1	386.65	7.2	5	89049000	58307000	30742000	459010	300550	158460	58085000	37877000	20	16	36
A0A654RPQ3	A0A654RPQ3;A0A4Q2KY51	tr|A0A654RPQ3|A0A654RPQ3_9FUSO 50S ribosomal protein L5 OS=Fusobacterium necrophorum OX=859 GN=EGX98_05970 PE=3 SV=1;tr|A0A4Q2KY51|A0A4Q2KY51_9FUSO 50S ribosomal protein L5 OS=Fusobacterium necrophorum OX=859 GN=rplE PE=3 SV=1	20.568	36.6	16.9	88984000	51532000	37452000	8089500	4684700	3404800	32344000	51039000	8	8	16
A0A654RNW7	A0A654RNW7;A0A4Q2L357	tr|A0A654RNW7|A0A654RNW7_9FUSO Oligoendopeptidase F OS=Fusobacterium necrophorum OX=859 GN=pepF PE=3 SV=1;tr|A0A4Q2L357|A0A4Q2L357_9FUSO Oligoendopeptidase F OS=Fusobacterium necrophorum OX=859 GN=pepF PE=3 SV=1	68.942	22.3	16.6	88048000	67759000	20289000	2934900	2258600	676290	56062000	36549000	23	16	39
A7LCD9	A7LCD9;A0A4V1QXJ4	tr|A7LCD9|A7LCD9_9FUSO Butyryl-CoA dehydrogenase (Fragment) OS=Fusobacterium necrophorum OX=859 PE=3 SV=1;tr|A0A4V1QXJ4|A0A4V1QXJ4_9FUSO Acyl-CoA dehydrogenase OS=Fusobacterium necrophorum OX=859 GN=EGX98_01265 PE=3 SV=1	32.841	17.8	13.5	84949000	58304000	26645000	6067800	4164600	1903200	58175000	32766000	11	13	24
A0A654RX95	A0A654RX95	tr|A0A654RX95|A0A654RX95_9FUSO Cell division protein FtsX OS=Fusobacterium necrophorum OX=859 GN=EGX98_06490 PE=3 SV=1	33.06	7.8	31.7	84843000	8636200	76207000	8484300	863620	7620700	16107000	85874000	4	16	20
A0A4Q2L1W2	A0A4Q2L1W2;A0A654RZU7	tr|A0A4Q2L1W2|A0A4Q2L1W2_9FUSO Uncharacterized protein OS=Fusobacterium necrophorum OX=859 GN=EPT53_01075 PE=4 SV=1;tr|A0A654RZU7|A0A654RZU7_9FUSO Uncharacterized protein OS=Fusobacterium necrophorum OX=859 GN=EGX98_09165 PE=4 SV=1	15.823	30.5	35.9	84003000	47404000	36599000	8400300	4740400	3659900	49483000	42751000	14	9	23
A1YZE1	A1YZE1;E9NZS4	tr|A1YZE1|A1YZE1_9FUSO Hemolysin OS=Fusobacterium necrophorum OX=859 PE=4 SV=2;tr|E9NZS4|E9NZS4_9FUSO Hemolysin OS=Fusobacterium necrophorum OX=859 PE=4 SV=1	147.53	1.6	1.3	83828000	73511000	10317000	1088700	954690	133990	72037000	0	3	2	5
A0A654RVN5	A0A654RVN5;A0A4Q2KX30	tr|A0A654RVN5|A0A654RVN5_9FUSO Imidazolonepropionate hydrolase OS=Fusobacterium necrophorum OX=859 GN=EGX98_05400 PE=3 SV=1;tr|A0A4Q2KX30|A0A4Q2KX30_9FUSO Imidazolonepropionate hydrolase OS=Fusobacterium necrophorum OX=859 GN=EPT53_04360 PE=3 SV=1	75.698	24.9	0	82988000	82988000	0	2963900	2963900	0	82988000	0	25	0	25
A0A654RQS5	A0A654RQS5;A0A4Q2KSQ9	tr|A0A654RQS5|A0A654RQS5_9FUSO S-layer homology domain-containing protein OS=Fusobacterium necrophorum OX=859 GN=EGX98_05580 PE=4 SV=1;tr|A0A4Q2KSQ9|A0A4Q2KSQ9_9FUSO S-layer homology domain-containing protein OS=Fusobacterium necrophorum OX=859 GN=EPT53_09	16.992	44.1	37.8	82200000	50712000	31488000	10275000	6339000	3936100	42637000	42147000	19	14	33
A0A654RP36	A0A654RP36	tr|A0A654RP36|A0A654RP36_9FUSO Terminase OS=Fusobacterium necrophorum OX=859 GN=EGX98_04720 PE=4 SV=1	16.321	11.6	65.8	80194000	2742900	77451000	10024000	342860	9681400	0	94870000	0	17	17
A0A654S275	A0A654S275;A0A4Q2L2J5	tr|A0A654S275|A0A654S275_9FUSO Threonine--tRNA ligase OS=Fusobacterium necrophorum OX=859 GN=thrS PE=4 SV=1;tr|A0A4Q2L2J5|A0A4Q2L2J5_9FUSO Threonine--tRNA ligase OS=Fusobacterium necrophorum OX=859 GN=thrS PE=3 SV=1	73.35	21.2	1.1	79496000	70302000	9194700	2208200	1952800	255410	70302000	0	22	2	24
A0A654RT98	A0A654RT98;A0A4Q2KXL6	tr|A0A654RT98|A0A654RT98_9FUSO FMN-binding protein OS=Fusobacterium necrophorum OX=859 GN=EGX98_00775 PE=4 SV=1;tr|A0A4Q2KXL6|A0A4Q2KXL6_9FUSO FMN-binding protein OS=Fusobacterium necrophorum OX=859 GN=EPT53_04140 PE=4 SV=1	11	44	35	79128000	63023000	16106000	13188000	10504000	2684300	57757000	24993000	10	5	15
A0A654RSM7	A0A654RSM7;A0A4Q2KX42	tr|A0A654RSM7|A0A654RSM7_9FUSO Efflux RND transporter periplasmic adaptor subunit OS=Fusobacterium necrophorum OX=859 GN=EGX98_11800 PE=3 SV=1;tr|A0A4Q2KX42|A0A4Q2KX42_9FUSO Efflux RND transporter periplasmic adaptor subunit OS=Fusobacterium necrophorum OX	40.161	17.6	29.9	79053000	14229000	64824000	3764400	677570	3086900	23821000	69811000	5	24	29
A0A654S0E7	A0A654S0E7;A0A4Q2KYN2	tr|A0A654S0E7|A0A654S0E7_9FUSO Signal peptidase I OS=Fusobacterium necrophorum OX=859 GN=lepB PE=3 SV=1;tr|A0A4Q2KYN2|A0A4Q2KYN2_9FUSO Signal peptidase I OS=Fusobacterium necrophorum OX=859 GN=lepB PE=3 SV=1	36.299	0	32.1	77074000	0	77074000	5138300	0	5138300	0	94407000	0	16	16
A0A4Q2L4N0	A0A4Q2L4N0	tr|A0A4Q2L4N0|A0A4Q2L4N0_9FUSO Autotransporter outer membrane beta-barrel domain-containing protein OS=Fusobacterium necrophorum OX=859 GN=EPT53_01240 PE=4 SV=1	130.32	7.2	7.5	76950000	36057000	40893000	1202300	563390	638960	0	50090000	5	5	10
A0A654RUJ8	A0A654RUJ8;A0A4V1QX81	tr|A0A654RUJ8|A0A654RUJ8_9FUSO ABC transporter substrate-binding protein OS=Fusobacterium necrophorum OX=859 GN=EGX98_04140 PE=3 SV=1;tr|A0A4V1QX81|A0A4V1QX81_9FUSO ABC transporter substrate-binding protein OS=Fusobacterium necrophorum OX=859 GN=EPT53_0898	28.05	45.7	24.4	73741000	59488000	14253000	6703800	5408000	1295800	51550000	25397000	13	7	20
A0A654RS27	A0A654RS27;A0A4Q2KZ75	tr|A0A654RS27|A0A654RS27_9FUSO DUF4198 domain-containing protein OS=Fusobacterium necrophorum OX=859 GN=EGX98_08245 PE=4 SV=1;tr|A0A4Q2KZ75|A0A4Q2KZ75_9FUSO DUF4198 domain-containing protein OS=Fusobacterium necrophorum OX=859 GN=EPT53_01870 PE=4 SV=1	29.808	30.8	28.6	73076000	45353000	27723000	5219700	3239500	1980200	38739000	37862000	18	14	32
A0A654S4A3	A0A654S4A3	tr|A0A654S4A3|A0A654S4A3_9FUSO Adhesion protein FadA OS=Fusobacterium necrophorum OX=859 GN=EGX98_01030 PE=4 SV=1	14.881	30.4	22.4	67630000	35696000	31935000	13526000	7139100	6387000	42583000	32229000	10	10	20
A0A654RM19	A0A654RM19;A0A4Q2L1V2	tr|A0A654RM19|A0A654RM19_9FUSO D-lysine 5,6-aminomutase subunit alpha OS=Fusobacterium necrophorum OX=859 GN=EGX98_00515 PE=4 SV=1;tr|A0A4Q2L1V2|A0A4Q2L1V2_9FUSO D-lysine 5,6-aminomutase subunit alpha OS=Fusobacterium necrophorum OX=859 GN=EPT53_03945 PE=4	57.787	22.3	0	67079000	67079000	0	2395700	2395700	0	67079000	0	12	0	12
A0A654RVY9	A0A654RVY9;A0A4Q2KZS2	tr|A0A654RVY9|A0A654RVY9_9FUSO 30S ribosomal protein S5 OS=Fusobacterium necrophorum OX=859 GN=EGX98_05995 PE=3 SV=1;tr|A0A4Q2KZS2|A0A4Q2KZS2_9FUSO 30S ribosomal protein S5 OS=Fusobacterium necrophorum OX=859 GN=rpsE PE=3 SV=1	17.777	25.1	26.9	66347000	36641000	29706000	7371900	4071300	3300600	40253000	32775000	7	5	12
A0A654RVR9	A0A654RVR9	tr|A0A654RVR9|A0A654RVR9_9FUSO Enoyl-CoA hydratase OS=Fusobacterium necrophorum OX=859 GN=EGX98_06525 PE=4 SV=1	28.174	36.4	0	66191000	66191000	0	4727900	4727900	0	66191000	0	14	0	14
A0A654RYE0	A0A654RYE0;A0A4Q2KZE0	tr|A0A654RYE0|A0A654RYE0_9FUSO Thiol:disulfide interchange protein OS=Fusobacterium necrophorum OX=859 GN=EGX98_01615 PE=4 SV=1;tr|A0A4Q2KZE0|A0A4Q2KZE0_9FUSO Redoxin domain-containing protein OS=Fusobacterium necrophorum OX=859 GN=EPT53_07845 PE=4 SV=1	25.91	15.2	11.6	61926000	46047000	15879000	6880700	5116300	1764400	44050000	21448000	7	3	10
A0A4Q2KWX7	A0A4Q2KWX7;A0A654RLY4	tr|A0A4Q2KWX7|A0A4Q2KWX7_9FUSO Acyl-CoA dehydrogenase OS=Fusobacterium necrophorum OX=859 GN=EGX98_07240 PE=3 SV=1;tr|A0A654RLY4|A0A654RLY4_9FUSO Acyl-CoA dehydrogenase OS=Fusobacterium necrophorum OX=859 GN=EGX98_00310 PE=3 SV=1	41.541	42.6	2.6	61370000	60268000	1101600	3230000	3172000	57976	55124000	0	24	0	24
A0A654RXU3	A0A654RXU3	tr|A0A654RXU3|A0A654RXU3_9FUSO Acyltransferase OS=Fusobacterium necrophorum OX=859 GN=EGX98_09580 PE=4 SV=1	29.598	40.7	20.2	60615000	53796000	6818200	4329600	3842600	487010	45833000	16315000	16	6	22
A0A654RRI7	A0A654RRI7;A0A4Q2KYE4	tr|A0A654RRI7|A0A654RRI7_9FUSO 3-oxoacyl-[acyl-carrier-protein] reductase OS=Fusobacterium necrophorum OX=859 GN=fabG PE=3 SV=1;tr|A0A4Q2KYE4|A0A4Q2KYE4_9FUSO 3-oxoacyl-[acyl-carrier-protein] reductase OS=Fusobacterium necrophorum OX=859 GN=fabG PE=3 SV=1	25.951	7.9	15.8	60456000	33293000	27163000	5038000	2774400	2263600	0	33272000	5	7	12
A0A654RVW5	A0A654RVW5;A0A4Q2KVB6	tr|A0A654RVW5|A0A654RVW5_9FUSO DUF552 domain-containing protein OS=Fusobacterium necrophorum OX=859 GN=EGX98_03935 PE=4 SV=1;tr|A0A4Q2KVB6|A0A4Q2KVB6_9FUSO DUF552 domain-containing protein OS=Fusobacterium necrophorum OX=859 GN=EPT53_08575 PE=4 SV=1	11.813	11.9	48.5	60352000	5437600	54914000	7544000	679700	6864300	0	67264000	0	8	8
A0A5K7LET0	A0A5K7LET0;A0A4Q2KXJ7	tr|A0A5K7LET0|A0A5K7LET0_9FUSO Elongation factor Tu OS=Fusobacterium necrophorum OX=859 GN=tuf PE=3 SV=1;tr|A0A4Q2KXJ7|A0A4Q2KXJ7_9FUSO Elongation factor Tu (Fragment) OS=Fusobacterium necrophorum OX=859 GN=tuf PE=4 SV=1	43.205	11.7	27.7	60121000	14999000	45122000	3006100	749950	2256100	25944000	44324000	7	13	20
A0A654RXU6	A0A654RXU6	tr|A0A654RXU6|A0A654RXU6_9FUSO ABC transporter substrate-binding protein OS=Fusobacterium necrophorum OX=859 GN=EGX98_10750 PE=4 SV=1	42.806	13.4	30.5	59671000	14831000	44840000	2712300	674110	2038200	26264000	43490000	5	18	23
A0A654RNU1	A0A654RNU1;A0A4Q2L0F0	tr|A0A654RNU1|A0A654RNU1_9FUSO L-lactate dehydrogenase OS=Fusobacterium necrophorum OX=859 GN=EGX98_04195 PE=3 SV=1;tr|A0A4Q2L0F0|A0A4Q2L0F0_9FUSO L-lactate dehydrogenase OS=Fusobacterium necrophorum OX=859 GN=ldh PE=3 SV=1	34.933	9.4	0	59151000	59151000	0	4225100	4225100	0	59151000	0	8	0	8
A0A654RRR2	A0A654RRR2;A0A4Q2KW40	tr|A0A654RRR2|A0A654RRR2_9FUSO DNA helicase OS=Fusobacterium necrophorum OX=859 GN=EGX98_09975 PE=4 SV=1;tr|A0A4Q2KW40|A0A4Q2KW40_9FUSO DNA helicase OS=Fusobacterium necrophorum OX=859 GN=EPT53_07630 PE=3 SV=1	82.334	0	3.9	58559000	0	58559000	1541000	0	1541000	0	71728000	0	3	3
A0A654S2R2	A0A654S2R2;A0A4Q2L3C3	tr|A0A654S2R2|A0A654S2R2_9FUSO 30S ribosomal protein S13 OS=Fusobacterium necrophorum OX=859 GN=EGX98_06085 PE=3 SV=1;tr|A0A4Q2L3C3|A0A4Q2L3C3_9FUSO 30S ribosomal protein S13 OS=Fusobacterium necrophorum OX=859 GN=rpsM PE=3 SV=1	13.483	14.4	14.4	58384000	36380000	22004000	11677000	7276000	4400800	33255000	30078000	3	3	6
A0A654RM07	A0A654RM07	tr|A0A654RM07|A0A654RM07_9FUSO Uncharacterized protein OS=Fusobacterium necrophorum OX=859 GN=EGX98_01045 PE=4 SV=1	17.743	10.7	16	58241000	38918000	19323000	7280100	4864700	2415400	34401000	28185000	2	3	5
A0A4Q2KTT7	A0A4Q2KTT7	tr|A0A4Q2KTT7|A0A4Q2KTT7_9FUSO Aspartate--ammonia ligase OS=Fusobacterium necrophorum OX=859 GN=asnA PE=3 SV=1	37.95	2.4	6.1	55348000	40406000	14942000	2913100	2126700	786400	0	18302000	3	2	5
A0A654S233	A0A654S233;A0A4Q2L4T7	tr|A0A654S233|A0A654S233_9FUSO Large-conductance mechanosensitive channel protein MscL OS=Fusobacterium necrophorum OX=859 GN=mscL PE=4 SV=1;tr|A0A4Q2L4T7|A0A4Q2L4T7_9FUSO Large-conductance mechanosensitive channel OS=Fusobacterium necrophorum OX=859 GN=ms	14.191	0	30.3	54535000	0	54535000	9089200	0	9089200	0	66800000	0	5	5
A0A654S1I8	A0A654S1I8	tr|A0A654S1I8|A0A654S1I8_9FUSO Uncharacterized protein OS=Fusobacterium necrophorum OX=859 GN=EGX98_06550 PE=4 SV=1	24.803	11.8	21.3	54534000	8189100	46345000	6059400	909900	5149500	21946000	33155000	3	14	17
A0A654RQ08	A0A654RQ08;A0A4Q2KT84	tr|A0A654RQ08|A0A654RQ08_9FUSO SPFH/Band 7/PHB domain protein OS=Fusobacterium necrophorum OX=859 GN=EGX98_04015 PE=4 SV=1;tr|A0A4Q2KT84|A0A4Q2KT84_9FUSO SPFH/Band 7/PHB domain protein OS=Fusobacterium necrophorum OX=859 GN=EPT53_08870 PE=3 SV=1	33.246	0	42.2	52229000	0	52229000	2901600	0	2901600	0	60422000	0	17	17
A0A654RZW5	A0A654RZW5;A0A4V1QXF8	tr|A0A654RZW5|A0A654RZW5_9FUSO FMN-binding protein OS=Fusobacterium necrophorum OX=859 GN=EGX98_03050 PE=4 SV=1;tr|A0A4V1QXF8|A0A4V1QXF8_9FUSO FMN-binding protein OS=Fusobacterium necrophorum OX=859 GN=EPT53_06455 PE=4 SV=1	13.242	32.5	38.3	51702000	14258000	37444000	8617000	2376300	6240700	15945000	44179000	3	6	9
A0A654RNF6	A0A654RNF6;A0A4Q2KWN9	tr|A0A654RNF6|A0A654RNF6_9FUSO Alkyl hydroperoxide reductase C OS=Fusobacterium necrophorum OX=859 GN=ahpC PE=3 SV=1;tr|A0A4Q2KWN9|A0A4Q2KWN9_9FUSO Alkyl hydroperoxide reductase C OS=Fusobacterium necrophorum OX=859 GN=ahpC PE=3 SV=1	20.963	31.7	0	49845000	49845000	0	4531300	4531300	0	49845000	0	12	0	12
A0A654S0I3	A0A654S0I3;A0A4Q2KVX1	tr|A0A654S0I3|A0A654S0I3_9FUSO LuxR family transcriptional regulator OS=Fusobacterium necrophorum OX=859 GN=EGX98_01630 PE=3 SV=1;tr|A0A4Q2KVX1|A0A4Q2KVX1_9FUSO LuxR family transcriptional regulator OS=Fusobacterium necrophorum OX=859 GN=EPT53_07825 PE=3 S	32.083	32.8	2.9	49740000	48435000	1305400	3552900	3459600	93241	48435000	0	9	2	11
A0A654RYS9	A0A654RYS9	tr|A0A654RYS9|A0A654RYS9_9FUSO TolC family protein OS=Fusobacterium necrophorum OX=859 GN=EGX98_11405 PE=3 SV=1	54.505	16.6	17.2	47731000	22475000	25257000	2512200	1182900	1329300	18451000	34960000	7	21	28
A0A4Q2KWS0	A0A4Q2KWS0	tr|A0A4Q2KWS0|A0A4Q2KWS0_9FUSO CoA transferase subunit A OS=Fusobacterium necrophorum OX=859 GN=EGX98_03315 PE=4 SV=1	22.913	52.8	0	47405000	47405000	0	3950400	3950400	0	47405000	0	13	0	13
A0A4Q2L0X9	A0A4Q2L0X9	tr|A0A4Q2L0X9|A0A4Q2L0X9_9FUSO Asp23/Gls24 family envelope stress response protein OS=Fusobacterium necrophorum OX=859 GN=EGX98_08025 PE=3 SV=1	13.082	26.7	26.7	46884000	29042000	17842000	5209300	3226900	1982400	28651000	22246000	10	5	15
A0A4Q2KXB1	A0A4Q2KXB1	tr|A0A4Q2KXB1|A0A4Q2KXB1_9FUSO 50S ribosomal protein L1 OS=Fusobacterium necrophorum OX=859 GN=rplA PE=3 SV=1	25.303	24.3	16.2	46661000	28494000	18168000	3888400	2374500	1514000	29997000	20750000	8	7	15
A0A654RPU2	A0A654RPU2	tr|A0A654RPU2|A0A654RPU2_9FUSO Uncharacterized protein OS=Fusobacterium necrophorum OX=859 GN=EGX98_06185 PE=4 SV=1	17.699	15.1	15.1	45794000	33131000	12663000	9158800	6626200	2532600	30785000	17857000	7	3	10
A0A654RQJ6	A0A654RQJ6;A0A4Q2KW94	tr|A0A654RQJ6|A0A654RQJ6_9FUSO Dicarboxylate/amino acid:cation symporter OS=Fusobacterium necrophorum OX=859 GN=EGX98_07745 PE=4 SV=1;tr|A0A4Q2KW94|A0A4Q2KW94_9FUSO Dicarboxylate/amino acid:cation symporter OS=Fusobacterium necrophorum OX=859 GN=EPT53_0738	41.329	0	9.2	44769000	0	44769000	5596100	0	5596100	0	41583000	0	10	10
A0A654RT18	A0A654RT18;A0A4Q2L602	tr|A0A654RT18|A0A654RT18_9FUSO M42 family peptidase OS=Fusobacterium necrophorum OX=859 GN=EGX98_10220 PE=3 SV=1;tr|A0A4Q2L602|A0A4Q2L602_9FUSO M42 family peptidase OS=Fusobacterium necrophorum OX=859 GN=EPT53_00515 PE=3 SV=1	38.351	29.5	0	43900000	43900000	0	2310500	2310500	0	43900000	0	16	0	16
A0A654RYR8	A0A654RYR8	tr|A0A654RYR8|A0A654RYR8_9FUSO Uncharacterized protein OS=Fusobacterium necrophorum OX=859 GN=EGX98_02315 PE=4 SV=1	34.526	12.2	16.4	42523000	23673000	18850000	3543500	1972700	1570800	18260000	28501000	6	8	14
A0A654RPY8	A0A654RPY8;A0A4Q2KY42	tr|A0A654RPY8|A0A654RPY8_9FUSO FtsW/RodA/SpoVE family cell cycle protein OS=Fusobacterium necrophorum OX=859 GN=EGX98_03905 PE=4 SV=1;tr|A0A4Q2KY42|A0A4Q2KY42_9FUSO FtsW/RodA/SpoVE family cell cycle protein OS=Fusobacterium necrophorum OX=859 GN=EPT53_0860	46.258	5.8	7.7	42183000	9774800	32408000	3013100	698200	2314900	11035000	38436000	4	5	9
A0A654S0V5	A0A654S0V5;A0A4Q2L0D8	tr|A0A654S0V5|A0A654S0V5_9FUSO Imidazolonepropionase OS=Fusobacterium necrophorum OX=859 GN=EGX98_02330 PE=4 SV=1;tr|A0A4Q2L0D8|A0A4Q2L0D8_9FUSO Imidazolonepropionase OS=Fusobacterium necrophorum OX=859 GN=hutI PE=3 SV=1	44.893	28.9	0	41705000	41705000	0	2195000	2195000	0	41705000	0	13	0	13
A0A654RVP1	A0A654RVP1;A0A4V1QXL1	tr|A0A654RVP1|A0A654RVP1_9FUSO Na+/H+ antiporter NhaC family protein OS=Fusobacterium necrophorum OX=859 GN=EGX98_03475 PE=4 SV=1;tr|A0A4V1QXL1|A0A4V1QXL1_9FUSO Na+/H+ antiporter NhaC family protein OS=Fusobacterium necrophorum OX=859 GN=EPT53_04925 PE=4 S	53.182	2.4	8.7	41511000	2180700	39331000	5930200	311530	5618700	0	48176000	0	12	12
A0A654S2Q1	A0A654S2Q1;A0A4Q2L5G8	tr|A0A654S2Q1|A0A654S2Q1_9FUSO ABC transporter substrate-binding protein OS=Fusobacterium necrophorum OX=859 GN=EGX98_10225 PE=4 SV=1;tr|A0A4Q2L5G8|A0A4Q2L5G8_9FUSO ABC transporter substrate-binding protein OS=Fusobacterium necrophorum OX=859 GN=EPT53_0052	56.602	8.1	25.7	41383000	8666300	32717000	1217200	254890	962260	17901000	30840000	4	18	22
A0A4Q2L1C1	A0A4Q2L1C1;A0A654RYE1	tr|A0A4Q2L1C1|A0A4Q2L1C1_9FUSO Isoaspartyl dipeptidase OS=Fusobacterium necrophorum OX=859 GN=EPT53_02890 PE=3 SV=1;tr|A0A654RYE1|A0A654RYE1_9FUSO Isoaspartyl dipeptidase OS=Fusobacterium necrophorum OX=859 GN=EGX98_10625 PE=3 SV=1	42.701	19.1	0	40521000	40521000	0	1841900	1841900	0	40521000	0	6	0	6
A0A654RY22	A0A654RY22;A0A4Q2KSN8	tr|A0A654RY22|A0A654RY22_9FUSO Transcription-repair coupling factor OS=Fusobacterium necrophorum OX=859 GN=EGX98_05555 PE=4 SV=1;tr|A0A4Q2KSN8|A0A4Q2KSN8_9FUSO Transcription-repair-coupling factor OS=Fusobacterium necrophorum OX=859 GN=mfd PE=3 SV=1	117.07	3	0	40255000	40255000	0	745460	745460	0	40255000	0	4	0	4
A0A654S1F7	A0A654S1F7;A0A4Q2KZP7	tr|A0A654S1F7|A0A654S1F7_9FUSO HAD-IIIA family hydrolase OS=Fusobacterium necrophorum OX=859 GN=EGX98_06315 PE=3 SV=1;tr|A0A4Q2KZP7|A0A4Q2KZP7_9FUSO HAD-IIIA family hydrolase OS=Fusobacterium necrophorum OX=859 GN=EPT53_03345 PE=3 SV=1	19.445	39.3	0	40149000	40149000	0	3649900	3649900	0	40149000	0	15	0	15
A0A654S3L4	A0A654S3L4;A0A4Q2KUJ3	tr|A0A654S3L4|A0A654S3L4_9FUSO ABC transporter substrate-binding protein OS=Fusobacterium necrophorum OX=859 GN=EGX98_07750 PE=4 SV=1;tr|A0A4Q2KUJ3|A0A4Q2KUJ3_9FUSO ABC transporter substrate-binding protein OS=Fusobacterium necrophorum OX=859 GN=EPT53_0738	35.271	25.2	5.5	40096000	33067000	7029000	2358600	1945100	413470	33067000	0	9	2	11
A0A654RMZ5	A0A654RMZ5	tr|A0A654RMZ5|A0A654RMZ5_9FUSO Uncharacterized protein OS=Fusobacterium necrophorum OX=859 GN=EGX98_02570 PE=4 SV=1	38.321	0	17.8	40056000	0	40056000	2503500	0	2503500	0	49065000	0	13	13
A0A654RZ29	A0A654RZ29;A0A4V1QXD1	tr|A0A654RZ29|A0A654RZ29_9FUSO Peptidase T OS=Fusobacterium necrophorum OX=859 GN=pepT PE=4 SV=1;tr|A0A4V1QXD1|A0A4V1QXD1_9FUSO Peptidase T OS=Fusobacterium necrophorum OX=859 GN=pepT PE=3 SV=1	45.857	19.9	0	40051000	40051000	0	1668800	1668800	0	40051000	0	13	0	13
A0A5K7LFB4	A0A5K7LFB4	tr|A0A5K7LFB4|A0A5K7LFB4_9FUSO Uncharacterized protein OS=Fusobacterium necrophorum OX=859 GN=EGX98_06195 PE=4 SV=1	16.107	20.3	8.7	39887000	35913000	3974000	5698200	5130500	567710	35913000	0	6	2	8
A0A654RRL6	A0A654RRL6	tr|A0A654RRL6|A0A654RRL6_9FUSO Uncharacterized protein OS=Fusobacterium necrophorum OX=859 GN=EGX98_07325 PE=4 SV=1	10.768	0	41.8	39375000	0	39375000	7875100	0	7875100	0	38014000	0	9	9
A0A654RWF1	A0A654RWF1	tr|A0A654RWF1|A0A654RWF1_9FUSO DUF2313 domain-containing protein OS=Fusobacterium necrophorum OX=859 GN=EGX98_04680 PE=4 SV=1	22.51	18.8	35.6	38760000	12115000	26645000	3230000	1009600	2220400	14669000	30084000	7	11	18
A0A4Q2KY64	A0A4Q2KY64	tr|A0A4Q2KY64|A0A4Q2KY64_9FUSO Rubrerythrin family protein OS=Fusobacterium necrophorum OX=859 GN=EGX98_09570 PE=4 SV=1	20.603	35.2	0	37838000	37838000	0	4204200	4204200	0	37838000	0	14	0	14
A0A654S0D1	A0A654S0D1;A0A4Q2KUI4	tr|A0A654S0D1|A0A654S0D1_9FUSO Glucose-6-phosphate isomerase OS=Fusobacterium necrophorum OX=859 GN=EGX98_05585 PE=3 SV=1;tr|A0A4Q2KUI4|A0A4Q2KUI4_9FUSO Glucose-6-phosphate isomerase OS=Fusobacterium necrophorum OX=859 GN=pgi PE=3 SV=1	50.634	6	10	37814000	16688000	21127000	1512600	667510	845070	21495000	21071000	4	10	14
A0A654RRK2	A0A654RRK2;A0A4Q2KUG2	tr|A0A654RRK2|A0A654RRK2_9FUSO DUF552 domain-containing protein OS=Fusobacterium necrophorum OX=859 GN=EGX98_09805 PE=4 SV=1;tr|A0A4Q2KUG2|A0A4Q2KUG2_9FUSO DUF552 domain-containing protein OS=Fusobacterium necrophorum OX=859 GN=EPT53_07720 PE=4 SV=1	21.22	4.8	22.3	37710000	6487700	31223000	4190000	720850	3469200	0	38244000	0	12	12
A0A654RZG8	A0A654RZG8	tr|A0A654RZG8|A0A654RZG8_9FUSO Uncharacterized protein OS=Fusobacterium necrophorum OX=859 GN=EGX98_03790 PE=4 SV=1	26.888	27.8	0	36785000	36785000	0	3065400	3065400	0	36785000	0	8	0	8
A0A654RYJ1	A0A654RYJ1	tr|A0A654RYJ1|A0A654RYJ1_9FUSO Iron ABC transporter substrate-binding protein OS=Fusobacterium necrophorum OX=859 GN=EGX98_10945 PE=4 SV=1	39.178	15.1	9.6	36440000	27094000	9345800	1917900	1426000	491880	27067000	11476000	11	6	17
A0A4Q2KWP0	A0A4Q2KWP0	tr|A0A4Q2KWP0|A0A4Q2KWP0_9FUSO HU family DNA-binding protein OS=Fusobacterium necrophorum OX=859 GN=EGX98_11255 PE=3 SV=1	10.383	19.4	20.4	35677000	15944000	19733000	11892000	5314700	6577700	24246000	15869000	4	5	9
A0A4V1QXJ6	A0A4V1QXJ6	tr|A0A4V1QXJ6|A0A4V1QXJ6_9FUSO Uncharacterized protein OS=Fusobacterium necrophorum OX=859 GN=EPT53_05405 PE=4 SV=1	28.701	43.5	43.5	35032000	24743000	10289000	2502300	1767300	734950	0	12603000	2	2	4
A0A654RRH3	A0A654RRH3;A0A4Q2KTT3	tr|A0A654RRH3|A0A654RRH3_9FUSO Formate--tetrahydrofolate ligase OS=Fusobacterium necrophorum OX=859 GN=EGX98_09645 PE=4 SV=1;tr|A0A4Q2KTT3|A0A4Q2KTT3_9FUSO Formate--tetrahydrofolate ligase OS=Fusobacterium necrophorum OX=859 GN=fhs PE=3 SV=1	58.515	14.1	0	33561000	33561000	0	1198600	1198600	0	33561000	0	14	0	14
A0A654RV54	A0A654RV54;A0A4Q2KXI7	tr|A0A654RV54|A0A654RV54_9FUSO Uncharacterized protein OS=Fusobacterium necrophorum OX=859 GN=EGX98_04320 PE=4 SV=1;tr|A0A4Q2KXI7|A0A4Q2KXI7_9FUSO OstA-like_N domain-containing protein OS=Fusobacterium necrophorum OX=859 GN=EPT53_06130 PE=4 SV=1	90.091	1.4	15.9	33427000	2695200	30732000	696400	56150	640250	0	37644000	2	13	15
A0A654RU30	A0A654RU30	tr|A0A654RU30|A0A654RU30_9FUSO TlpA family protein disulfide reductase OS=Fusobacterium necrophorum OX=859 GN=EGX98_06035 PE=4 SV=1	21.645	28.6	11	33290000	25714000	7576100	5548400	4285700	1262700	25714000	0	7	2	9
A0A654RTJ9	A0A654RTJ9;A0A4Q2KYS2	tr|A0A654RTJ9|A0A654RTJ9_9FUSO Leucyl aminopeptidase OS=Fusobacterium necrophorum OX=859 GN=EGX98_01495 PE=3 SV=1;tr|A0A4Q2KYS2|A0A4Q2KYS2_9FUSO Probable cytosol aminopeptidase OS=Fusobacterium necrophorum OX=859 GN=pepA PE=3 SV=1	52.855	14	0	33258000	33258000	0	1446000	1446000	0	33258000	0	11	0	11
A0A4Q2L1R7	A0A4Q2L1R7;A0A654RV59	tr|A0A4Q2L1R7|A0A4Q2L1R7_9FUSO NodB homology domain-containing protein OS=Fusobacterium necrophorum OX=859 GN=EPT53_04530 PE=4 SV=1;tr|A0A654RV59|A0A654RV59_9FUSO Uncharacterized protein OS=Fusobacterium necrophorum OX=859 GN=EGX98_05255 PE=4 SV=1	42.888	8.1	4.5	32348000	19138000	13210000	1470400	869890	600460	19138000	0	2	0	2
A0A654RNR1	A0A654RNR1;A0A4Q2L0I8	tr|A0A654RNR1|A0A654RNR1_9FUSO Biopolymer transporter ExbD OS=Fusobacterium necrophorum OX=859 GN=EGX98_01330 PE=3 SV=1;tr|A0A4Q2L0I8|A0A4Q2L0I8_9FUSO Biopolymer transporter ExbD OS=Fusobacterium necrophorum OX=859 GN=EPT53_05240 PE=3 SV=1	16.261	0	27.8	32020000	0	32020000	5336700	0	5336700	0	39221000	0	8	8
A0A4Q2L4B8	A0A4Q2L4B8	tr|A0A4Q2L4B8|A0A4Q2L4B8_9FUSO Uncharacterized protein OS=Fusobacterium necrophorum OX=859 GN=EGX98_11670 PE=4 SV=1	10.123	9.3	18.6	30005000	6777700	23227000	10002000	2259200	7742300	0	28450000	2	6	8
A0A4Q2KZS1	A0A4Q2KZS1	tr|A0A4Q2KZS1|A0A4Q2KZS1_9FUSO 50S ribosomal protein L17 OS=Fusobacterium necrophorum OX=859 GN=rplQ PE=3 SV=1	13.267	21.6	15.5	28993000	24901000	4092300	4832200	4150200	682050	24901000	0	4	2	6
A0A4Q2KY96	A0A4Q2KY96	tr|A0A4Q2KY96|A0A4Q2KY96_9FUSO ABC transporter ATP-binding protein OS=Fusobacterium necrophorum OX=859 GN=EGX98_10930 PE=4 SV=1	27.894	4.6	8.4	28721000	18048000	10672000	1914700	1203200	711490	0	7301600	3	3	6
A0A654S619	A0A654S619;A0A4Q2KZP4	tr|A0A654S619|A0A654S619_9FUSO RidA family protein OS=Fusobacterium necrophorum OX=859 GN=EGX98_03120 PE=3 SV=1;tr|A0A4Q2KZP4|A0A4Q2KZP4_9FUSO Precorrin-2 dehydrogenase OS=Fusobacterium necrophorum OX=859 GN=EPT53_06390 PE=3 SV=1	13.673	34.4	0	28044000	28044000	0	5608800	5608800	0	28044000	0	3	0	3
A0A654S2D1	A0A654S2D1;A0A4Q2KZ91	tr|A0A654S2D1|A0A654S2D1_9FUSO Valyl-tRNA synthetase OS=Fusobacterium necrophorum OX=859 GN=EGX98_08230 PE=4 SV=1;tr|A0A4Q2KZ91|A0A4Q2KZ91_9FUSO Valine--tRNA ligase OS=Fusobacterium necrophorum OX=859 GN=valS PE=3 SV=1	103.56	4.5	4.6	28038000	17791000	10247000	623070	395350	227720	17716000	12627000	6	5	11
A0A4Q2L204	A0A4Q2L204	tr|A0A4Q2L204|A0A4Q2L204_9FUSO Phosphate acyltransferase OS=Fusobacterium necrophorum OX=859 GN=plsX PE=3 SV=1	36.51	18.3	27.3	27945000	13616000	14329000	1397200	680790	716450	0	17552000	2	0	2
A0A654RY86	A0A654RY86;A0A4Q2L3D0	tr|A0A654RY86|A0A654RY86_9FUSO 50S ribosomal protein L6 OS=Fusobacterium necrophorum OX=859 GN=EGX98_05985 PE=3 SV=1;tr|A0A4Q2L3D0|A0A4Q2L3D0_9FUSO 50S ribosomal protein L6 OS=Fusobacterium necrophorum OX=859 GN=rplF PE=3 SV=1	19.261	14.7	14.7	27829000	19369000	8460300	2782900	1936900	846030	19369000	0	8	2	10
A0A654S0Y6	A0A654S0Y6;A0A4Q2KX47	tr|A0A654S0Y6|A0A654S0Y6_9FUSO Protein RecA OS=Fusobacterium necrophorum OX=859 GN=recA PE=3 SV=1;tr|A0A4Q2KX47|A0A4Q2KX47_9FUSO Protein RecA OS=Fusobacterium necrophorum OX=859 GN=recA PE=3 SV=1	38.303	7.3	4.5	27616000	21515000	6101200	1453500	1132400	321120	21515000	0	6	3	9
A0A654RNW1	A0A654RNW1;A0A4Q2L0D4	tr|A0A654RNW1|A0A654RNW1_9FUSO Protein translocase subunit SecF OS=Fusobacterium necrophorum OX=859 GN=secF PE=4 SV=1;tr|A0A4Q2L0D4|A0A4Q2L0D4_9FUSO Protein-export membrane protein SecF OS=Fusobacterium necrophorum OX=859 GN=secF PE=3 SV=1	34.772	0	14.4	26988000	0	26988000	1587500	0	1587500	0	33057000	0	5	5
A0A654RY54	A0A654RY54;A0A4Q2L2E3	tr|A0A654RY54|A0A654RY54_9FUSO Endopeptidase La OS=Fusobacterium necrophorum OX=859 GN=lon PE=4 SV=1;tr|A0A4Q2L2E3|A0A4Q2L2E3_9FUSO Lon protease OS=Fusobacterium necrophorum OX=859 GN=lon PE=2 SV=1	86.197	1.6	1.6	25863000	14506000	11357000	574740	322350	252390	0	13912000	3	6	9
A0A654RYJ0	A0A654RYJ0;A0A4Q2L331	tr|A0A654RYJ0|A0A654RYJ0_9FUSO YfcC family protein OS=Fusobacterium necrophorum OX=859 GN=EGX98_12175 PE=4 SV=1;tr|A0A4Q2L331|A0A4Q2L331_9FUSO YfcC family protein OS=Fusobacterium necrophorum OX=859 GN=EPT53_02945 PE=4 SV=1	55.349	0	12.3	25852000	0	25852000	1846600	0	1846600	0	31666000	0	10	10
A0A654S1P5	A0A654S1P5;A0A4Q2L3X9	tr|A0A654S1P5|A0A654S1P5_9FUSO Long-chain fatty acid--CoA ligase OS=Fusobacterium necrophorum OX=859 GN=EGX98_08315 PE=4 SV=1;tr|A0A4Q2L3X9|A0A4Q2L3X9_9FUSO Long-chain fatty acid--CoA ligase OS=Fusobacterium necrophorum OX=859 GN=EPT53_01515 PE=4 SV=1	94.522	3.4	7.9	25757000	11539000	14217000	613250	274750	338500	16526000	12428000	3	7	10
A0A654S2V5	A0A654S2V5;A0A4Q2KVN3	tr|A0A654S2V5|A0A654S2V5_9FUSO Basic amino acid ABC transporter substrate-binding protein OS=Fusobacterium necrophorum OX=859 GN=EGX98_10475 PE=4 SV=1;tr|A0A4Q2KVN3|A0A4Q2KVN3_9FUSO Basic amino acid ABC transporter substrate-binding protein OS=Fusobacteriu	26.555	29.4	11.3	25462000	21767000	3694800	1958600	1674400	284210	21767000	0	6	2	8
A0A4Q2KVR5	A0A4Q2KVR5	tr|A0A4Q2KVR5|A0A4Q2KVR5_9FUSO C4-dicarboxylate ABC transporter permease OS=Fusobacterium necrophorum OX=859 GN=EPT53_07780 PE=4 SV=1	51.89	2.2	0	25114000	25114000	0	2283100	2283100	0	25114000	0	2	0	2	+
A0A654RT43	A0A654RT43	tr|A0A654RT43|A0A654RT43_9FUSO Peptidase OS=Fusobacterium necrophorum OX=859 GN=EGX98_01290 PE=4 SV=1	26.023	25.2	0	24387000	24387000	0	1741900	1741900	0	24387000	0	7	0	7
A0A4Q2L2R6	A0A4Q2L2R6	tr|A0A4Q2L2R6|A0A4Q2L2R6_9FUSO FMN-binding protein OS=Fusobacterium necrophorum OX=859 GN=EGX98_11505 PE=4 SV=1	15.557	16.5	44.6	24299000	6068600	18231000	2429900	606860	1823100	12833000	15567000	4	7	11
A0A654RUE6	A0A654RUE6;A0A4Q2KVB0	tr|A0A654RUE6|A0A654RUE6_9FUSO Phosphoglycerate kinase OS=Fusobacterium necrophorum OX=859 GN=pgk PE=3 SV=1;tr|A0A4Q2KVB0|A0A4Q2KVB0_9FUSO Phosphoglycerate kinase OS=Fusobacterium necrophorum OX=859 GN=pgk PE=3 SV=1	42.496	6.8	10.5	24165000	6318600	17846000	1150700	300890	849810	0	21860000	3	3	6
A0A654RVH9	A0A654RVH9;A0A4Q2KVB4	tr|A0A654RVH9|A0A654RVH9_9FUSO DUF3887 domain-containing protein OS=Fusobacterium necrophorum OX=859 GN=EGX98_03090 PE=4 SV=1;tr|A0A4Q2KVB4|A0A4Q2KVB4_9FUSO DUF3887 domain-containing protein OS=Fusobacterium necrophorum OX=859 GN=EPT53_06415 PE=4 SV=1	16.533	16.5	21.6	24151000	12565000	11586000	2683400	1396100	1287300	12565000	0	4	6	10
A0A654RVL0	A0A654RVL0	tr|A0A654RVL0|A0A654RVL0_9FUSO Uncharacterized protein OS=Fusobacterium necrophorum OX=859 GN=EGX98_06180 PE=4 SV=1	14.945	18.5	0	24137000	24137000	0	4022800	4022800	0	24137000	0	4	0	4
A0A4Q2KTI9	A0A4Q2KTI9	tr|A0A4Q2KTI9|A0A4Q2KTI9_9FUSO 30S ribosomal protein S7 OS=Fusobacterium necrophorum OX=859 GN=rpsG PE=3 SV=1	17.785	17.9	41.7	23718000	7142300	16575000	2371800	714230	1657500	12436000	15010000	5	6	11
A0A4Q2KZG6	A0A4Q2KZG6	tr|A0A4Q2KZG6|A0A4Q2KZG6_9FUSO 2-dehydro-3-deoxy-D-gluconate 5-dehydrogenase KduD OS=Fusobacterium necrophorum OX=859 GN=kduD PE=4 SV=1	28.927	4.6	4.6	22305000	14046000	8259500	1312100	826220	485850	0	10117000	2	0	2
A0A654RXY9	A0A654RXY9	tr|A0A654RXY9|A0A654RXY9_9FUSO Uncharacterized protein OS=Fusobacterium necrophorum OX=859 GN=EGX98_05370 PE=4 SV=1	22.691	34.2	4.5	22214000	19855000	2359700	2221400	1985500	235970	19855000	0	5	3	8
A0A4Q2L264	A0A4Q2L264	tr|A0A4Q2L264|A0A4Q2L264_9FUSO B12-binding domain-containing protein OS=Fusobacterium necrophorum OX=859 GN=EGX98_00510 PE=4 SV=1	29.118	30.2	0	22200000	22200000	0	1233300	1233300	0	22200000	0	9	0	9
A0A654S219	A0A654S219	tr|A0A654S219|A0A654S219_9FUSO Phage tail sheath protein OS=Fusobacterium necrophorum OX=859 GN=EGX98_04725 PE=4 SV=1	40.473	0	20.9	22016000	0	22016000	1000700	0	1000700	0	26967000	0	6	6
A0A654S4A8	A0A654S4A8;A0A4Q2L045	tr|A0A654S4A8|A0A654S4A8_9FUSO TlpA family protein disulfide reductase OS=Fusobacterium necrophorum OX=859 GN=EGX98_09105 PE=4 SV=1;tr|A0A4Q2L045|A0A4Q2L045_9FUSO TlpA family protein disulfide reductase OS=Fusobacterium necrophorum OX=859 GN=EPT53_01015 PE	22.635	0	31.3	21936000	0	21936000	2193600	0	2193600	0	26870000	0	9	9
A0A654RXF4	A0A654RXF4;A0A4Q2L0C7	tr|A0A654RXF4|A0A654RXF4_9FUSO LemA family protein OS=Fusobacterium necrophorum OX=859 GN=EGX98_06830 PE=3 SV=1;tr|A0A4Q2L0C7|A0A4Q2L0C7_9FUSO LemA family protein OS=Fusobacterium necrophorum OX=859 GN=EPT53_02355 PE=3 SV=1	20.687	0	37.2	21769000	0	21769000	1979000	0	1979000	0	26665000	0	9	9
A0A654S130	A0A654S130;A0A4Q2KZN3	tr|A0A654S130|A0A654S130_9FUSO Serine protease OS=Fusobacterium necrophorum OX=859 GN=EGX98_11710 PE=4 SV=1;tr|A0A4Q2KZN3|A0A4Q2KZN3_9FUSO Serine protease OS=Fusobacterium necrophorum OX=859 GN=EPT53_01735 PE=4 SV=1	85.056	0	9.8	21630000	0	21630000	540760	0	540760	0	26495000	0	10	10
A0A654RY76	A0A654RY76;A0A4Q2L3D9	tr|A0A654RY76|A0A654RY76_9FUSO 50S ribosomal protein L22 OS=Fusobacterium necrophorum OX=859 GN=EGX98_05935 PE=3 SV=1;tr|A0A4Q2L3D9|A0A4Q2L3D9_9FUSO 50S ribosomal protein L22 OS=Fusobacterium necrophorum OX=859 GN=rplV PE=3 SV=1	12.196	25.5	31.8	20659000	9763100	10896000	4131800	1952600	2179200	11142000	11968000	6	6	12
A0A654S1T7	A0A654S1T7;A0A4Q2L116	tr|A0A654S1T7|A0A654S1T7_9FUSO Protein translocase subunit SecD OS=Fusobacterium necrophorum OX=859 GN=secD PE=4 SV=1;tr|A0A4Q2L116|A0A4Q2L116_9FUSO Protein translocase subunit SecD OS=Fusobacterium necrophorum OX=859 GN=secD PE=3 SV=1	43.744	0	15.6	20039000	0	20039000	1054700	0	1054700	0	24546000	0	8	8
A0A4Q2KW10	A0A4Q2KW10	tr|A0A4Q2KW10|A0A4Q2KW10_9FUSO 50S ribosomal protein L20 OS=Fusobacterium necrophorum OX=859 GN=rplT PE=3 SV=1	13.063	19.8	12.9	19760000	12111000	7649000	3952000	2422200	1529800	12111000	0	3	4	7
A0A654RYW3	A0A654RYW3	tr|A0A654RYW3|A0A654RYW3_9FUSO Autotransporter domain-containing protein OS=Fusobacterium necrophorum OX=859 GN=EGX98_09675 PE=4 SV=1	145.64	4.5	0	19294000	19294000	0	292340	292340	0	16048000	0	5	0	5
A0A4Q2KYZ6	A0A4Q2KYZ6	tr|A0A4Q2KYZ6|A0A4Q2KYZ6_9FUSO HrgC protein OS=Fusobacterium necrophorum OX=859 GN=EGX98_11840 PE=4 SV=1	10.905	0	16	19089000	0	19089000	9544300	0	9544300	0	23382000	0	6	6
A0A654S0Z5	A0A654S0Z5;A0A4V1QXE2	tr|A0A654S0Z5|A0A654S0Z5_9FUSO Omptin family outer membrane protease OS=Fusobacterium necrophorum OX=859 GN=EGX98_11455 PE=4 SV=1;tr|A0A4V1QXE2|A0A4V1QXE2_9FUSO Omptin family outer membrane protease OS=Fusobacterium necrophorum OX=859 GN=EPT53_07210 PE=4 S	40.21	13.8	0	18863000	18863000	0	857390	857390	0	18863000	0	6	0	6
A0A654S152	A0A654S152;A0A4Q2KYX1	tr|A0A654S152|A0A654S152_9FUSO 2-hydroxyacyl-CoA dehydratase OS=Fusobacterium necrophorum OX=859 GN=EGX98_07230 PE=3 SV=1;tr|A0A4Q2KYX1|A0A4Q2KYX1_9FUSO 2-hydroxyacyl-CoA dehydratase OS=Fusobacterium necrophorum OX=859 GN=EPT53_02725 PE=3 SV=1	47.734	12.8	3.1	18367000	13673000	4693200	706410	525900	180510	13673000	0	5	2	7
A0A654RMB1	A0A654RMB1	tr|A0A654RMB1|A0A654RMB1_9FUSO Autotransporter-associated N-terminal domain-containing protein OS=Fusobacterium necrophorum OX=859 GN=EGX98_01120 PE=4 SV=1	401.52	2.6	2.9	18155000	10962000	7193100	87286	52704	34582	0	8810700	3	2	5
A0A4V1QXP4	A0A4V1QXP4	tr|A0A4V1QXP4|A0A4V1QXP4_9FUSO L-lysine 2,3-aminomutase OS=Fusobacterium necrophorum OX=859 GN=ablA PE=3 SV=1	47.789	6	1.9	17677000	15590000	2087400	768580	677820	90757	15590000	0	3	0	3
A0A654RR27	A0A654RR27	tr|A0A654RR27|A0A654RR27_9FUSO Molecular chaperone DnaK OS=Fusobacterium necrophorum OX=859 GN=dnaK PE=3 SV=1	64.846	6	4.3	17650000	11780000	5870000	588350	392680	195670	0	7190200	3	3	6
A0A654RQT5	A0A654RQT5	tr|A0A654RQT5|A0A654RQT5_9FUSO ATP-dependent Clp protease proteolytic subunit OS=Fusobacterium necrophorum OX=859 GN=EGX98_08210 PE=3 SV=1	21.441	15.9	8.2	17584000	14898000	2686200	1598600	1354400	244200	14898000	0	2	2	4
A0A654RNR0	A0A654RNR0;A0A4Q2KV52	tr|A0A654RNR0|A0A654RNR0_9FUSO F0F1 ATP synthase subunit beta OS=Fusobacterium necrophorum OX=859 GN=atpD PE=3 SV=1;tr|A0A4Q2KV52|A0A4Q2KV52_9FUSO ATP synthase subunit beta OS=Fusobacterium necrophorum OX=859 GN=atpD PE=3 SV=1	50.759	2.2	12.5	17499000	2323700	15176000	760850	101030	659820	0	18589000	0	7	7
A0A654RWU9	A0A654RWU9;A0A4Q2L4K1	tr|A0A654RWU9|A0A654RWU9_9FUSO Cobaltochelatase subunit CobN OS=Fusobacterium necrophorum OX=859 GN=cobN PE=4 SV=1;tr|A0A4Q2L4K1|A0A4Q2L4K1_9FUSO Cobaltochelatase subunit CobN OS=Fusobacterium necrophorum OX=859 GN=cobN PE=4 SV=1	143.72	1.8	0	17485000	17485000	0	273200	273200	0	17485000	0	3	0	3
A0A654RV97	A0A654RV97;A0A4Q2KVF8	tr|A0A654RV97|A0A654RV97_9FUSO YidC/Oxa1 family membrane protein insertase OS=Fusobacterium necrophorum OX=859 GN=EGX98_05535 PE=3 SV=1;tr|A0A4Q2KVF8|A0A4Q2KVF8_9FUSO Membrane protein insertase YidC OS=Fusobacterium necrophorum OX=859 GN=yidC PE=3 SV=1	23.562	0	8.8	17172000	0	17172000	1431000	0	1431000	0	21034000	0	4	4
A0A654RQV5	A0A654RQV5;A0A4Q2L4S2	tr|A0A654RQV5|A0A654RQV5_9FUSO Alpha/beta hydrolase OS=Fusobacterium necrophorum OX=859 GN=EGX98_08325 PE=4 SV=1;tr|A0A4Q2L4S2|A0A4Q2L4S2_9FUSO Alpha/beta hydrolase OS=Fusobacterium necrophorum OX=859 GN=EPT53_01505 PE=4 SV=1	56.032	7.9	9.9	17118000	9114800	8003700	611370	325530	285850	9114800	0	10	6	16
A0A654RNT0	A0A654RNT0	tr|A0A654RNT0|A0A654RNT0_9FUSO ABC transporter permease OS=Fusobacterium necrophorum OX=859 GN=EGX98_01450 PE=4 SV=1	33.366	0	15.9	16959000	0	16959000	1884400	0	1884400	0	15862000	0	8	8
A0A654RPW1	A0A654RPW1;A0A654RYC5	tr|A0A654RPW1|A0A654RPW1_9FUSO Autotransporter-associated N-terminal domain-containing protein OS=Fusobacterium necrophorum OX=859 GN=EGX98_06295 PE=4 SV=1;tr|A0A654RYC5|A0A654RYC5_9FUSO Autotransporter-associated N-terminal domain-containing protein OS=Fu	369.62	7.4	4.7	16493000	16493000	0	80849	80849	0	16493000	0	2	0	2
A0A654RSK8	A0A654RSK8	tr|A0A654RSK8|A0A654RSK8_9FUSO Flavodoxin OS=Fusobacterium necrophorum OX=859 GN=EGX98_11885 PE=4 SV=1	22.599	19.6	0	16349000	16349000	0	2043600	2043600	0	16349000	0	5	0	5
A0A654RVY5	A0A654RVY5;A0A4Q2KV07	tr|A0A654RVY5|A0A654RVY5_9FUSO F0F1 ATP synthase subunit alpha OS=Fusobacterium necrophorum OX=859 GN=EGX98_04040 PE=3 SV=1;tr|A0A4Q2KV07|A0A4Q2KV07_9FUSO ATP synthase subunit alpha OS=Fusobacterium necrophorum OX=859 GN=atpA PE=3 SV=1	54.527	0	13.6	15974000	0	15974000	760660	0	760660	0	19566000	0	9	9
A0A654RSS4	A0A654RSS4;A0A4Q2L2S4	tr|A0A654RSS4|A0A654RSS4_9FUSO C4-dicarboxylate ABC transporter OS=Fusobacterium necrophorum OX=859 GN=EGX98_00455 PE=4 SV=1;tr|A0A4Q2L2S4|A0A4Q2L2S4_9FUSO C4-dicarboxylate ABC transporter OS=Fusobacterium necrophorum OX=859 GN=EPT53_03885 PE=4 SV=1	38.51	3.8	12.7	15869000	3198500	12670000	991790	199910	791880	0	15520000	2	6	8
A0A654S3W0	A0A654S3W0;A0A4Q2L4H0	tr|A0A654S3W0|A0A654S3W0_9FUSO ATP-dependent Clp protease ATP-binding subunit ClpX OS=Fusobacterium necrophorum OX=859 GN=clpX PE=4 SV=1;tr|A0A4Q2L4H0|A0A4Q2L4H0_9FUSO ATP-dependent Clp protease ATP-binding subunit ClpX OS=Fusobacterium necrophorum OX=859	48.155	0	12.6	15549000	0	15549000	676060	0	676060	0	19046000	0	9	9
A0A654RXL0	A0A654RXL0;A0A4Q2L5C5	tr|A0A654RXL0|A0A654RXL0_9FUSO DUF2147 domain-containing protein OS=Fusobacterium necrophorum OX=859 GN=EGX98_10230 PE=4 SV=1;tr|A0A4Q2L5C5|A0A4Q2L5C5_9FUSO DUF2147 domain-containing protein OS=Fusobacterium necrophorum OX=859 GN=EPT53_00525 PE=4 SV=1	17.61	22.2	0	15347000	15347000	0	1918400	1918400	0	15347000	0	3	0	3
A0A4Q2KYV5	A0A4Q2KYV5	tr|A0A4Q2KYV5|A0A4Q2KYV5_9FUSO Acyl-CoA dehydrogenase OS=Fusobacterium necrophorum OX=859 GN=EGX98_02420 PE=3 SV=1	40.955	15.9	0	15321000	15321000	0	666110	666110	0	15321000	0	6	0	6
A0A654S2D2	A0A654S2D2;A0A4Q2L1R1	tr|A0A654S2D2|A0A654S2D2_9FUSO Alanine:cation symporter family protein OS=Fusobacterium necrophorum OX=859 GN=EGX98_05360 PE=3 SV=1;tr|A0A4Q2L1R1|A0A4Q2L1R1_9FUSO Alanine:cation symporter family protein OS=Fusobacterium necrophorum OX=859 GN=EPT53_04385 PE	49.996	0	7.9	15148000	0	15148000	1262300	0	1262300	0	13054000	0	10	10
A0A654RUY9	A0A654RUY9	tr|A0A654RUY9|A0A654RUY9_9FUSO Phage head morphogenesis protein OS=Fusobacterium necrophorum OX=859 GN=EGX98_04825 PE=4 SV=1	55.439	0	17.8	15145000	0	15145000	488540	0	488540	0	18551000	0	10	10
A0A654S3C7	A0A654S3C7;A0A4Q2L0S2	tr|A0A654S3C7|A0A654S3C7_9FUSO Prohibitin family protein OS=Fusobacterium necrophorum OX=859 GN=EGX98_10255 PE=3 SV=1;tr|A0A4Q2L0S2|A0A4Q2L0S2_9FUSO Prohibitin family protein OS=Fusobacterium necrophorum OX=859 GN=EPT53_00535 PE=3 SV=1	35.949	0	13	14589000	0	14589000	972610	0	972610	0	17870000	0	6	6
A0A654RPV0	A0A654RPV0	tr|A0A654RPV0|A0A654RPV0_9FUSO Autotransporter-associated N-terminal domain-containing protein OS=Fusobacterium necrophorum OX=859 GN=EGX98_06240 PE=4 SV=1	365.54	6.1	5.4	14539000	6234200	8305100	83082	35624	47458	0	10173000	2	3	5	+
A0A654S0S5	A0A654S0S5;A0A4Q2L1L0	tr|A0A654S0S5|A0A654S0S5_9FUSO Pyridoxal phosphate-dependent aminotransferase OS=Fusobacterium necrophorum OX=859 GN=EGX98_02170 PE=4 SV=1;tr|A0A4Q2L1L0|A0A4Q2L1L0_9FUSO Aminotransferase OS=Fusobacterium necrophorum OX=859 GN=EPT53_05380 PE=3 SV=1	46.023	2.2	7.9	14478000	4387800	10090000	603260	182830	420440	0	12360000	0	5	5
A0A654RQL0	A0A654RQL0;A0A4Q2KX49	tr|A0A654RQL0|A0A654RQL0_9FUSO Leucine--tRNA ligase OS=Fusobacterium necrophorum OX=859 GN=EGX98_05190 PE=3 SV=1;tr|A0A4Q2KX49|A0A4Q2KX49_9FUSO Leucine--tRNA ligase OS=Fusobacterium necrophorum OX=859 GN=leuS PE=3 SV=1	98.186	6.7	1.3	14364000	13709000	655060	326460	311580	14888	13709000	0	3	0	3
A0A654RVK8	A0A654RVK8;A0A4V1QXL4	tr|A0A654RVK8|A0A654RVK8_9FUSO CoA transferase subunit B OS=Fusobacterium necrophorum OX=859 GN=EGX98_03310 PE=3 SV=1;tr|A0A4V1QXL4|A0A4V1QXL4_9FUSO CoA transferase subunit B OS=Fusobacterium necrophorum OX=859 GN=EPT53_05075 PE=3 SV=1	23.361	19	0	14348000	14348000	0	1594200	1594200	0	14348000	0	5	0	5
A0A654S287	A0A654S287;A0A4Q2L039	tr|A0A654S287|A0A654S287_9FUSO Putative basic amino acid antiporter YfcC OS=Fusobacterium necrophorum OX=859 GN=yfcC PE=4 SV=1;tr|A0A4Q2L039|A0A4Q2L039_9FUSO Putative basic amino acid antiporter YfcC OS=Fusobacterium necrophorum OX=859 GN=yfcC PE=4 SV=1	53.7	0	6.6	14318000	0	14318000	954560	0	954560	0	17539000	0	2	2
A0A654RPF2	A0A654RPF2;A0A4Q2KYT0	tr|A0A654RPF2|A0A654RPF2_9FUSO Rnf electron transport complex subunit B OS=Fusobacterium necrophorum OX=859 GN=EGX98_05440 PE=4 SV=1;tr|A0A4Q2KYT0|A0A4Q2KYT0_9FUSO Ion-translocating oxidoreductase complex subunit B OS=Fusobacterium necrophorum OX=859 GN=rn	32.829	0	14.5	14163000	0	14163000	944230	0	944230	0	17349000	0	6	6
A0A654RWV8	A0A654RWV8	tr|A0A654RWV8|A0A654RWV8_9FUSO ABC transporter permease subunit OS=Fusobacterium necrophorum OX=859 GN=EGX98_08830 PE=4 SV=1	63.164	0	7.8	13708000	0	13708000	623110	0	623110	0	16791000	0	5	5
A0A654RW15	A0A654RW15;A0A4V1QXY8	tr|A0A654RW15|A0A654RW15_9FUSO Methionine adenosyltransferase OS=Fusobacterium necrophorum OX=859 GN=EGX98_01690 PE=3 SV=1;tr|A0A4V1QXY8|A0A4V1QXY8_9FUSO S-adenosylmethionine synthase OS=Fusobacterium necrophorum OX=859 GN=metK PE=3 SV=1	41.62	14.9	0	13515000	13515000	0	711310	711310	0	13515000	0	6	0	6
A0A654RSX7	A0A654RSX7;A0A4Q2KZI4	tr|A0A654RSX7|A0A654RSX7_9FUSO FtsX-like permease family protein OS=Fusobacterium necrophorum OX=859 GN=EGX98_00055 PE=4 SV=1;tr|A0A4Q2KZI4|A0A4Q2KZI4_9FUSO FtsX-like permease family protein OS=Fusobacterium necrophorum OX=859 GN=EPT53_06760 PE=4 SV=1	45.214	0	13	13341000	0	13341000	667050	0	667050	0	16341000	0	7	7
A0A654S027	A0A654S027	tr|A0A654S027|A0A654S027_9FUSO TonB-dependent receptor OS=Fusobacterium necrophorum OX=859 GN=EGX98_09680 PE=3 SV=1	84.312	0	4.9	13235000	0	13235000	389260	0	389260	0	16211000	0	3	3
A0A654RW39	A0A654RW39;A0A4Q2L0I4	tr|A0A654RW39|A0A654RW39_9FUSO 2-hydroxyacyl-CoA dehydratase OS=Fusobacterium necrophorum OX=859 GN=EGX98_07235 PE=3 SV=1;tr|A0A4Q2L0I4|A0A4Q2L0I4_9FUSO 2-hydroxyacyl-CoA dehydratase OS=Fusobacterium necrophorum OX=859 GN=EPT53_02730 PE=3 SV=1	42.837	11.8	6.1	12785000	12785000	0	710280	710280	0	12785000	0	6	2	8
A0A654S2F0	A0A654S2F0;A0A4Q2L1A2	tr|A0A654S2F0|A0A654S2F0_9FUSO DNA helicase OS=Fusobacterium necrophorum OX=859 GN=EGX98_08350 PE=4 SV=1;tr|A0A4Q2L1A2|A0A4Q2L1A2_9FUSO DNA helicase OS=Fusobacterium necrophorum OX=859 GN=EPT53_01480 PE=3 SV=1	108.75	0.9	1	12665000	7774200	4890600	248330	152430	95894	7774200	0	2	0	2
A0A654S5E8	A0A654S5E8;A0A654RXZ5	tr|A0A654S5E8|A0A654S5E8_9FUSO Uncharacterized protein OS=Fusobacterium necrophorum OX=859 GN=EGX98_11030 PE=4 SV=1;tr|A0A654RXZ5|A0A654RXZ5_9FUSO Uncharacterized protein OS=Fusobacterium necrophorum OX=859 GN=EGX98_11020 PE=4 SV=1	20.609	11.8	11.8	11593000	5634800	5958100	1288100	626090	662010	5668500	7264300	4	2	6
A0A654RMK2	A0A654RMK2	tr|A0A654RMK2|A0A654RMK2_9FUSO Aminopeptidase P family protein OS=Fusobacterium necrophorum OX=859 GN=EGX98_02195 PE=4 SV=1	67.196	8.4	0	11377000	11377000	0	316030	316030	0	11377000	0	6	0	6
A0A654RQR8	A0A654RQR8;A0A4Q2L401	tr|A0A654RQR8|A0A654RQR8_9FUSO Diguanylate phosphodiesterase OS=Fusobacterium necrophorum OX=859 GN=EGX98_08110 PE=4 SV=1;tr|A0A4Q2L401|A0A4Q2L401_9FUSO Diguanylate phosphodiesterase OS=Fusobacterium necrophorum OX=859 GN=EPT53_02005 PE=3 SV=1	56.33	3	8.5	11080000	1759500	9320500	443200	70380	372820	0	11417000	2	5	7
A0A654S0W5	A0A654S0W5	tr|A0A654S0W5|A0A654S0W5_9FUSO ABC transporter substrate-binding protein OS=Fusobacterium necrophorum OX=859 GN=EGX98_02380 PE=4 SV=1	57.882	0	10.5	11001000	0	11001000	407430	0	407430	0	11826000	0	5	5
A0A654S1F6	A0A654S1F6;A0A4Q2KXA6	tr|A0A654S1F6|A0A654S1F6_9FUSO MarR family transcriptional regulator OS=Fusobacterium necrophorum OX=859 GN=EGX98_07785 PE=4 SV=1;tr|A0A4Q2KXA6|A0A4Q2KXA6_9FUSO MarR family transcriptional regulator OS=Fusobacterium necrophorum OX=859 GN=EPT53_07340 PE=4 S	25.283	0	8	10849000	0	10849000	774910	0	774910	0	13289000	0	5	5
A0A4Q2KW22	A0A4Q2KW22	tr|A0A4Q2KW22|A0A4Q2KW22_9FUSO Efflux RND transporter permease subunit OS=Fusobacterium necrophorum OX=859 GN=EPT53_07530 PE=4 SV=1	111.71	0	3.5	10767000	0	10767000	256350	0	256350	0	13188000	0	4	4
A0A654RXJ5	A0A654RXJ5;A0A4Q2L5A7	tr|A0A654RXJ5|A0A654RXJ5_9FUSO Gamma-glutamyl-gamma-aminobutyrate hydrolase family protein OS=Fusobacterium necrophorum OX=859 GN=EGX98_10085 PE=4 SV=1;tr|A0A4Q2L5A7|A0A4Q2L5A7_9FUSO Gamma-glutamyl-gamma-aminobutyrate hydrolase family protein OS=Fusobacter	27.918	14.7	0	10659000	10659000	0	1065900	1065900	0	10659000	0	4	0	4
A0A654S0D6	A0A654S0D6;A0A4Q2KYM2	tr|A0A654S0D6|A0A654S0D6_9FUSO ATP synthase F0 subunit B OS=Fusobacterium necrophorum OX=859 GN=atpF PE=3 SV=1;tr|A0A4Q2KYM2|A0A4Q2KYM2_9FUSO ATP synthase subunit b OS=Fusobacterium necrophorum OX=859 GN=atpF PE=3 SV=1	19.689	0	12.5	10418000	0	10418000	1736300	0	1736300	0	12761000	0	3	3
A0A4Q2KVZ8	A0A4Q2KVZ8;A0A654RMF6	tr|A0A4Q2KVZ8|A0A4Q2KVZ8_9FUSO ATP-dependent zinc metalloprotease FtsH OS=Fusobacterium necrophorum OX=859 GN=ftsH PE=3 SV=1;tr|A0A654RMF6|A0A654RMF6_9FUSO ATP-dependent metallopeptidase FtsH/Yme1/Tma family protein OS=Fusobacterium necrophorum OX=859 GN=E	81.33	0	5.2	10398000	0	10398000	266620	0	266620	0	12737000	0	7	7
A0A654RX18	A0A654RX18	tr|A0A654RX18|A0A654RX18_9FUSO Phosphoglycerate mutase (2,3-diphosphoglycerate-independent) OS=Fusobacterium necrophorum OX=859 GN=EGX98_03480 PE=3 SV=1	56.754	7.7	0	9970300	9970300	0	415430	415430	0	9970300	0	5	0	5
A0A654RWJ1	A0A654RWJ1;A0A4Q2L3M7	tr|A0A654RWJ1|A0A654RWJ1_9FUSO Uncharacterized protein OS=Fusobacterium necrophorum OX=859 GN=EGX98_08155 PE=3 SV=1;tr|A0A4Q2L3M7|A0A4Q2L3M7_9FUSO Uncharacterized protein OS=Fusobacterium necrophorum OX=859 GN=EPT53_01960 PE=3 SV=1	51.297	0	3.8	9725200	0	9725200	572070	0	572070	0	11912000	0	4	4
A0A654RYU6	A0A654RYU6;A0A4Q2KYD3	tr|A0A654RYU6|A0A654RYU6_9FUSO Alpha-1,4 glucan phosphorylase OS=Fusobacterium necrophorum OX=859 GN=EGX98_09565 PE=3 SV=1;tr|A0A4Q2KYD3|A0A4Q2KYD3_9FUSO Alpha-1,4 glucan phosphorylase OS=Fusobacterium necrophorum OX=859 GN=EPT53_08370 PE=3 SV=1	91.266	5.7	0	9545900	9545900	0	216950	216950	0	9545900	0	5	0	5
A0A654RYX0	A0A654RYX0;A0A4Q2KVH5	tr|A0A654RYX0|A0A654RYX0_9FUSO Uncharacterized protein OS=Fusobacterium necrophorum OX=859 GN=EGX98_07305 PE=4 SV=1;tr|A0A4Q2KVH5|A0A4Q2KVH5_9FUSO Uncharacterized protein OS=Fusobacterium necrophorum OX=859 GN=EPT53_09605 PE=4 SV=1	18.486	0	16.9	9391600	0	9391600	1043500	0	1043500	0	11504000	0	3	3
A0A654RT32	A0A654RT32;A0A4Q2KWP9	tr|A0A654RT32|A0A654RT32_9FUSO Glutamate racemase OS=Fusobacterium necrophorum OX=859 GN=murI PE=4 SV=1;tr|A0A4Q2KWP9|A0A4Q2KWP9_9FUSO Glutamate racemase OS=Fusobacterium necrophorum OX=859 GN=murI PE=3 SV=1	29.838	2.7	8	9372600	3264000	6108600	669470	233140	436330	0	7482400	0	2	2
A0A4Q2KX14	A0A4Q2KX14	tr|A0A4Q2KX14|A0A4Q2KX14_9FUSO Filamentous hemagglutinin N-terminal domain-containing protein OS=Fusobacterium necrophorum OX=859 GN=EPT53_06520 PE=4 SV=1	152.85	23.5	21.1	9243900	9243900	0	130200	130200	0	9243900	0	2	0	2
A0A654RN77	A0A654RN77	tr|A0A654RN77|A0A654RN77_9FUSO DUF2828 family protein OS=Fusobacterium necrophorum OX=859 GN=EGX98_03025 PE=4 SV=1	60.259	2.3	4.8	8761100	2271600	6489400	312890	81130	231760	0	7948900	0	4	4
A0A654RVP6	A0A654RVP6;A0A4Q2KX15	tr|A0A654RVP6|A0A654RVP6_9FUSO Electron transport complex subunit RsxC OS=Fusobacterium necrophorum OX=859 GN=rsxC PE=4 SV=1;tr|A0A4Q2KX15|A0A4Q2KX15_9FUSO Ion-translocating oxidoreductase complex subunit C OS=Fusobacterium necrophorum OX=859 GN=rsxC PE=3	46.854	0	14.2	8566400	0	8566400	356930	0	356930	0	10493000	0	5	5
A0A4Q2L0E2	A0A4Q2L0E2	tr|A0A4Q2L0E2|A0A4Q2L0E2_9FUSO NCS2 family permease OS=Fusobacterium necrophorum OX=859 GN=EGX98_04245 PE=3 SV=1	45.908	0	3.7	8460700	0	8460700	846070	0	846070	0	10363000	0	7	7
A0A4Q2KX99	A0A4Q2KX99	tr|A0A4Q2KX99|A0A4Q2KX99_9FUSO ABC transporter permease OS=Fusobacterium necrophorum OX=859 GN=EGX98_01445 PE=3 SV=1	31.067	0	10.8	8382500	0	8382500	1676500	0	1676500	0	10268000	0	2	2
A0A654RR47	A0A654RR47;A0A4Q2L1M5	tr|A0A654RR47|A0A654RR47_9FUSO S9 family peptidase OS=Fusobacterium necrophorum OX=859 GN=EGX98_08975 PE=4 SV=1;tr|A0A4Q2L1M5|A0A4Q2L1M5_9FUSO S9 family peptidase OS=Fusobacterium necrophorum OX=859 GN=EPT53_00885 PE=4 SV=1	77.217	7.4	0	8265300	8265300	0	223390	223390	0	8265300	0	5	0	5
A0A654RN52	A0A654RN52;A0A4Q2L2N1	tr|A0A654RN52|A0A654RN52_9FUSO Long-chain fatty acid--CoA ligase OS=Fusobacterium necrophorum OX=859 GN=EGX98_00005 PE=4 SV=1;tr|A0A4Q2L2N1|A0A4Q2L2N1_9FUSO Long-chain fatty acid--CoA ligase OS=Fusobacterium necrophorum OX=859 GN=EPT53_02910 PE=4 SV=1	95.795	3.1	2.1	8177400	5048000	3129400	185850	114730	71122	5048000	0	2	2	4
A0A654S0Z4	A0A654S0Z4	tr|A0A654S0Z4|A0A654S0Z4_9FUSO NupC/NupG family nucleoside CNT transporter OS=Fusobacterium necrophorum OX=859 GN=EGX98_05280 PE=3 SV=1	43.01	0	4.9	7762500	0	7762500	862500	0	862500	0	9508300	0	4	4
A0A654RNI8	A0A654RNI8	tr|A0A654RNI8|A0A654RNI8_9FUSO Uncharacterized protein OS=Fusobacterium necrophorum OX=859 GN=EGX98_04125 PE=4 SV=1	17.797	7.9	7.9	7727300	0	7727300	965910	0	965910	0	6285800	3	2	5
A0A654S1W2	A0A654S1W2;A0A4Q2KUJ4	tr|A0A654S1W2|A0A654S1W2_9FUSO Cation transporter OS=Fusobacterium necrophorum OX=859 GN=EGX98_07310 PE=4 SV=1;tr|A0A4Q2KUJ4|A0A4Q2KUJ4_9FUSO Cation transporter OS=Fusobacterium necrophorum OX=859 GN=EPT53_09600 PE=4 SV=1	15.547	22.5	11.6	7397900	5223900	2174000	924730	652990	271750	5223900	0	3	0	3
A0A4Q2L1L7	A0A4Q2L1L7	tr|A0A4Q2L1L7|A0A4Q2L1L7_9FUSO Signal recognition particle protein OS=Fusobacterium necrophorum OX=859 GN=ffh PE=3 SV=1	49.669	5.8	3.6	7175200	7175200	0	287010	287010	0	7175200	0	5	0	5
A0A654S470	A0A654S470;A0A4Q2KWT2	tr|A0A654S470|A0A654S470_9FUSO Lipopolysaccharide heptosyltransferase family protein OS=Fusobacterium necrophorum OX=859 GN=EGX98_08890 PE=4 SV=1;tr|A0A4Q2KWT2|A0A4Q2KWT2_9FUSO Lipopolysaccharide heptosyltransferase family protein OS=Fusobacterium necropho	41.956	6.2	6.2	7143800	3700100	3443700	340180	176200	163990	0	4218200	3	2	5
A0A654RP26	A0A654RP26;A0A4Q2KY30	tr|A0A654RP26|A0A654RP26_9FUSO AbgT family transporter OS=Fusobacterium necrophorum OX=859 GN=EGX98_02035 PE=4 SV=1;tr|A0A4Q2KY30|A0A4Q2KY30_9FUSO AbgT family transporter OS=Fusobacterium necrophorum OX=859 GN=EPT53_05515 PE=4 SV=1	55.277	0	4.9	7133300	0	7133300	594450	0	594450	0	8737600	0	3	3
A0A654S174	A0A654S174;A0A4Q2KZZ6	tr|A0A654S174|A0A654S174_9FUSO KpsF/GutQ family sugar-phosphate isomerase OS=Fusobacterium necrophorum OX=859 GN=EGX98_03030 PE=3 SV=1;tr|A0A4Q2KZZ6|A0A4Q2KZZ6_9FUSO KpsF/GutQ family sugar-phosphate isomerase OS=Fusobacterium necrophorum OX=859 GN=EPT53_06	35.371	4.7	2.2	6816200	5791700	1024500	568020	482640	85375	5791700	0	3	0	3
A0A654S3N5	A0A654S3N5;A0A4V1QXC7	tr|A0A654S3N5|A0A654S3N5_9FUSO Dipeptidase PepV OS=Fusobacterium necrophorum OX=859 GN=pepV PE=4 SV=1;tr|A0A4V1QXC7|A0A4V1QXC7_9FUSO Dipeptidase PepV OS=Fusobacterium necrophorum OX=859 GN=pepV PE=4 SV=1	50.421	5.5	0	6685300	6685300	0	334270	334270	0	6685300	0	4	0	4
A0A654RRX8	A0A654RRX8;A0A4V1QXW5	tr|A0A654RRX8|A0A654RRX8_9FUSO TonB-dependent receptor OS=Fusobacterium necrophorum OX=859 GN=EGX98_07990 PE=3 SV=1;tr|A0A4V1QXW5|A0A4V1QXW5_9FUSO TonB-dependent receptor OS=Fusobacterium necrophorum OX=859 GN=EPT53_02125 PE=3 SV=1	81.722	4.1	0	6660400	6660400	0	175270	175270	0	6660400	0	5	0	5
A0A654S0G1	A0A654S0G1;A0A4V1QXB2	tr|A0A654S0G1|A0A654S0G1_9FUSO Lysine--tRNA ligase OS=Fusobacterium necrophorum OX=859 GN=lysS PE=4 SV=1;tr|A0A4V1QXB2|A0A4V1QXB2_9FUSO Lysine--tRNA ligase OS=Fusobacterium necrophorum OX=859 GN=lysS PE=3 SV=1	56.827	3.7	1.6	6630200	4521100	2109100	265210	180840	84365	4521100	0	3	0	3
A0A654RTJ0	A0A654RTJ0;A0A4Q2KX52	tr|A0A654RTJ0|A0A654RTJ0_9FUSO ABC transporter ATP-binding protein OS=Fusobacterium necrophorum OX=859 GN=EGX98_01440 PE=4 SV=1;tr|A0A4Q2KX52|A0A4Q2KX52_9FUSO ABC transporter ATP-binding protein OS=Fusobacterium necrophorum OX=859 GN=EPT53_09835 PE=4 SV=1	36.759	0	8.7	6373300	0	6373300	424890	0	424890	0	7806600	0	3	3
A0A654S2S5	A0A654S2S5;A0A4Q2L2D4	tr|A0A654S2S5|A0A654S2S5_9FUSO Sodium ion-translocating decarboxylase subunit beta OS=Fusobacterium necrophorum OX=859 GN=EGX98_10325 PE=4 SV=1;tr|A0A4Q2L2D4|A0A4Q2L2D4_9FUSO Sodium ion-translocating decarboxylase subunit beta OS=Fusobacterium necrophorum	40.583	0	7.9	6142700	0	6142700	682520	0	682520	0	7524100	0	5	5
A0A654S5L8	A0A654S5L8;A0A4Q2KZA0	tr|A0A654S5L8|A0A654S5L8_9FUSO TonB-dependent receptor OS=Fusobacterium necrophorum OX=859 GN=EGX98_11380 PE=3 SV=1;tr|A0A4Q2KZA0|A0A4Q2KZA0_9FUSO TonB-dependent receptor OS=Fusobacterium necrophorum OX=859 GN=EPT53_07135 PE=3 SV=1	75.167	6.6	0	6083900	6083900	0	141490	141490	0	6083900	0	6	0	6
A0A4Q2KYS3	A0A4Q2KYS3;A0A654RTS7	tr|A0A4Q2KYS3|A0A4Q2KYS3_9FUSO Uncharacterized protein OS=Fusobacterium necrophorum OX=859 GN=EPT53_07550 PE=4 SV=1;tr|A0A654RTS7|A0A654RTS7_9FUSO Uncharacterized protein OS=Fusobacterium necrophorum OX=859 GN=EGX98_11785 PE=4 SV=1	21.01	15.3	11.9	6019800	2827800	3192100	1204000	565550	638410	0	3909900	0	2	2
A0A4V1QXI8	A0A4V1QXI8;A0A654S0U5	tr|A0A4V1QXI8|A0A4V1QXI8_9FUSO ABC transporter substrate-binding protein OS=Fusobacterium necrophorum OX=859 GN=EPT53_05820 PE=4 SV=1;tr|A0A654S0U5|A0A654S0U5_9FUSO ABC transporter substrate-binding protein OS=Fusobacterium necrophorum OX=859 GN=EGX98_0227	55.951	0	5.4	5594200	0	5594200	233090	0	233090	0	6852300	0	3	3
A0A654S2W6	A0A654S2W6	tr|A0A654S2W6|A0A654S2W6_9FUSO Zinc metalloprotease OS=Fusobacterium necrophorum OX=859 GN=rseP PE=3 SV=1	37.449	0	6.9	5423900	0	5423900	451990	0	451990	0	6643700	0	2	2
A0A654RNK3	A0A654RNK3;A0A4Q2KY57	tr|A0A654RNK3|A0A654RNK3_9FUSO Phospholipase OS=Fusobacterium necrophorum OX=859 GN=EGX98_03740 PE=4 SV=1;tr|A0A4Q2KY57|A0A4Q2KY57_9FUSO Phospholipase OS=Fusobacterium necrophorum OX=859 GN=EPT53_08715 PE=4 SV=1	85.545	0	3.5	5372800	0	5372800	145210	0	145210	0	6581200	0	2	2
A0A654S112	A0A654S112;A0A4Q2KX18	tr|A0A654S112|A0A654S112_9FUSO RnfABCDGE type electron transport complex subunit D OS=Fusobacterium necrophorum OX=859 GN=EGX98_05460 PE=4 SV=1;tr|A0A4Q2KX18|A0A4Q2KX18_9FUSO Ion-translocating oxidoreductase complex subunit D OS=Fusobacterium necrophorum O	34.12	0	11.7	5354900	0	5354900	535490	0	535490	0	6559200	0	2	2
A0A654S332	A0A654S332	tr|A0A654S332|A0A654S332_9FUSO Iron(III) dicitrate-binding protein OS=Fusobacterium necrophorum OX=859 GN=EGX98_10965 PE=4 SV=1	40.021	5.7	0	5223800	5223800	0	227120	227120	0	5223800	0	2	0	2
A0A654S031	A0A654S031;A0A4Q2KXG2	tr|A0A654S031|A0A654S031_9FUSO Tryptophanase OS=Fusobacterium necrophorum OX=859 GN=EGX98_05000 PE=4 SV=1;tr|A0A4Q2KXG2|A0A4Q2KXG2_9FUSO Tryptophanase OS=Fusobacterium necrophorum OX=859 GN=EPT53_05960 PE=4 SV=1	61.988	4.4	2.2	5190100	5190100	0	173000	173000	0	5190100	0	3	0	3
A0A654RZT4	A0A654RZT4;A0A4Q2L018	tr|A0A654RZT4|A0A654RZT4_9FUSO DNA-directed RNA polymerase subunit OS=Fusobacterium necrophorum OX=859 GN=rpoC PE=3 SV=1;tr|A0A4Q2L018|A0A4Q2L018_9FUSO DNA-directed RNA polymerase subunit beta OS=Fusobacterium necrophorum OX=859 GN=rpoC PE=3 SV=1	147.64	0.8	1.7	5112400	2329900	2782500	69086	31485	37602	0	3408300	2	5	7
A0A654RMM2	A0A654RMM2;A0A4Q2KW24	tr|A0A654RMM2|A0A654RMM2_9FUSO Uncharacterized protein OS=Fusobacterium necrophorum OX=859 GN=EGX98_02305 PE=4 SV=1;tr|A0A4Q2KW24|A0A4Q2KW24_9FUSO Uncharacterized protein OS=Fusobacterium necrophorum OX=859 GN=EPT53_05775 PE=4 SV=1	65.516	4.1	2	4974800	3247400	1727400	146320	95512	50805	3247400	0	2	0	2
A0A654RWJ0	A0A654RWJ0;A0A4Q2L1D1	tr|A0A654RWJ0|A0A654RWJ0_9FUSO Sodium:proton antiporter OS=Fusobacterium necrophorum OX=859 GN=EGX98_02340 PE=4 SV=1;tr|A0A4Q2L1D1|A0A4Q2L1D1_9FUSO Sodium:proton antiporter OS=Fusobacterium necrophorum OX=859 GN=EPT53_05740 PE=4 SV=1	45.74	0	3.9	4968300	0	4968300	621040	0	621040	0	6085700	0	2	2
A0A654S1Z4	A0A654S1Z4;A0A4Q2L240	tr|A0A654S1Z4|A0A654S1Z4_9FUSO Polysaccharide deacetylase family protein OS=Fusobacterium necrophorum OX=859 GN=EGX98_08875 PE=4 SV=1;tr|A0A4Q2L240|A0A4Q2L240_9FUSO Polysaccharide deacetylase family protein OS=Fusobacterium necrophorum OX=859 GN=EPT53_0517	30.066	11.9	0	4929700	4929700	0	448150	448150	0	4929700	0	4	0	4
A0A654RN59	A0A654RN59;A0A4Q2L1C9	tr|A0A654RN59|A0A654RN59_9FUSO Uncharacterized protein OS=Fusobacterium necrophorum OX=859 GN=EGX98_03380 PE=4 SV=1;tr|A0A4Q2L1C9|A0A4Q2L1C9_9FUSO Uncharacterized protein OS=Fusobacterium necrophorum OX=859 GN=EPT53_05005 PE=4 SV=1	14.927	15.2	6.1	4492100	2232500	2259600	561510	279060	282450	2232500	0	3	0	3
A0A654S196	A0A654S196;A0A4Q2L148	tr|A0A654S196|A0A654S196_9FUSO 50S ribosomal protein L18 OS=Fusobacterium necrophorum OX=859 GN=EGX98_05990 PE=3 SV=1;tr|A0A4Q2L148|A0A4Q2L148_9FUSO 50S ribosomal protein L18 OS=Fusobacterium necrophorum OX=859 GN=rplR PE=3 SV=1	13.042	0	16.7	4335100	0	4335100	1083800	0	1083800	0	5310100	0	3	3
A0A654RQD5	A0A654RQD5	tr|A0A654RQD5|A0A654RQD5_9FUSO Peptidoglycan-binding protein OS=Fusobacterium necrophorum OX=859 GN=EGX98_04705 PE=4 SV=1	17.061	0	20.5	4313300	0	4313300	718890	0	718890	0	5283400	0	3	3
A0A4V1QXA1	A0A4V1QXA1	tr|A0A4V1QXA1|A0A4V1QXA1_9FUSO Metal ABC transporter ATP-binding protein OS=Fusobacterium necrophorum OX=859 GN=EGX98_00180 PE=4 SV=1	27.181	0	12.6	4186800	0	4186800	279120	0	279120	0	5128400	0	4	4
A0A654RWJ9	A0A654RWJ9	tr|A0A654RWJ9|A0A654RWJ9_9FUSO Uncharacterized protein OS=Fusobacterium necrophorum OX=859 GN=EGX98_04955 PE=4 SV=1	27.396	0	8.9	3518800	0	3518800	390970	0	390970	0	4310100	0	2	2
A0A4Q2KW56	A0A4Q2KW56	tr|A0A4Q2KW56|A0A4Q2KW56_9FUSO Complement resistance protein TraT OS=Fusobacterium necrophorum OX=859 GN=EPT53_07740 PE=4 SV=1	25.864	37.7	37.7	3428900	3428900	0	342890	342890	0	3428900	0	3	0	3
A0A4Q2KZU4	A0A4Q2KZU4	tr|A0A4Q2KZU4|A0A4Q2KZU4_9FUSO 30S ribosomal protein S10 OS=Fusobacterium necrophorum OX=859 GN=rpsJ PE=3 SV=1	11.528	23.3	0	2465800	2465800	0	616440	616440	0	2465800	0	3	0	3
A0A654RNT9	A0A654RNT9	tr|A0A654RNT9|A0A654RNT9_9FUSO Terminase OS=Fusobacterium necrophorum OX=859 GN=EGX98_04700 PE=4 SV=1	40.586	0	9.7	2392800	0	2392800	125940	0	125940	0	2930900	0	5	5
