# Supplementary material for: Outer-Membrane Vesicles of Fusobacterium necrophorum: A Proteomic, Lipidomic, and Functional Characterization
Source: Microorganisms. 2023 Aug 14;11(8):2082. doi: 10.3390/microorganisms11082082 (PMC10458137; doi:10.3390/microorganisms11082082)
Supplement: Supplementary file 1 [file microorganisms-11-02082-s001.zip › Supplementary Table S2 -Proteomics top 50 with subcellular localization.xlsx]

## Sheet: Sheet1
	Table S2: Proteomics top 50 with subcellular localization
Majority protein IDs	Fasta headers	Intensity	Protein Localization
I2BJ77;A0A654RPM5	tr|I2BJ77|I2BJ77_9FUSO 43-kDa outer membrane protein OS=Fusobacterium necrophorum OX=859 PE=4 SV=1;tr|A0A654RPM5|A0A654RPM5_9FUSO Porin OS=Fusobacterium necrophorum OX=859 GN=EGX98_03280 PE=4 SV=1	115250000000	Outermembrane
A0A654RZH7	tr|A0A654RZH7|A0A654RZH7_9FUSO Uncharacterized protein OS=Fusobacterium necrophorum OX=859 GN=EGX98_02235 PE=4 SV=1	44017000000	Outermembrane
A0A654RWT8	tr|A0A654RWT8|A0A654RWT8_9FUSO Filamentous hemagglutinin N-terminal domain-containing protein OS=Fusobacterium necrophorum OX=859 GN=EGX98_02990 PE=4 SV=1	33435000000	Outermembrane
A0A654RWA5;A0A4Q2KXC6	tr|A0A654RWA5|A0A654RWA5_9FUSO Outer membrane protein assembly factor OS=Fusobacterium necrophorum OX=859 GN=EGX98_07690 PE=4 SV=1;tr|A0A4Q2KXC6|A0A4Q2KXC6_9FUSO Outer membrane protein assembly factor OS=Fusobacterium necrophorum OX=859 GN=EPT53_07440 PE=4	20190000000	Outermembrane
A0A654RWR1	tr|A0A654RWR1|A0A654RWR1_9FUSO OmpA family protein OS=Fusobacterium necrophorum OX=859 GN=EGX98_05365 PE=4 SV=1	19292000000	Outermembrane
A0A654RML2;Q0PYJ7;Q9AHF9;Q06B29;A0A1W2KRF0	tr|A0A654RML2|A0A654RML2_9FUSO Leukotoxin LktA family filamentous adhesin OS=Fusobacterium necrophorum OX=859 GN=EGX98_02245 PE=4 SV=1;tr|Q0PYJ7|Q0PYJ7_9FUSO Leukotoxin OS=Fusobacterium necrophorum OX=859 GN=lktA PE=4 SV=1;tr|Q9AHF9|Q9AHF9_9FUSO LktA OS=Fu	18541000000	Extracellular/Outermembrane
A0A654S3Q2	tr|A0A654S3Q2|A0A654S3Q2_9FUSO Cell surface protein OS=Fusobacterium necrophorum OX=859 GN=EGX98_02445 PE=3 SV=1	15369000000	Outermembrane
A0A654RRN3	tr|A0A654RRN3|A0A654RRN3_9FUSO Complement resistance protein TraT OS=Fusobacterium necrophorum OX=859 GN=EGX98_09825 PE=4 SV=1	13569000000	Outermembrane
A0A654RQJ0	tr|A0A654RQJ0|A0A654RQJ0_9FUSO OmpH family outer membrane protein OS=Fusobacterium necrophorum OX=859 GN=EGX98_07695 PE=3 SV=1	11739000000	Outermembrane
A0A654S0L8	tr|A0A654S0L8|A0A654S0L8_9FUSO Adhesion protein FadA OS=Fusobacterium necrophorum OX=859 GN=EGX98_06070 PE=4 SV=1	10988000000	Outermembrane
A0A654RZG7	tr|A0A654RZG7|A0A654RZG7_9FUSO Uncharacterized protein OS=Fusobacterium necrophorum OX=859 GN=EGX98_08395 PE=4 SV=1	10810000000	Innermembrane
A0A654RZY7	tr|A0A654RZY7|A0A654RZY7_9FUSO Uncharacterized protein OS=Fusobacterium necrophorum OX=859 GN=EGX98_04760 PE=4 SV=1	9862200000	Cytoplasmic
A0A654RZD5	tr|A0A654RZD5|A0A654RZD5_9FUSO Omptin family outer membrane protease OS=Fusobacterium necrophorum OX=859 GN=EGX98_03615 PE=4 SV=1	9161300000	Outermembrane
A0A4Q2L1V6	tr|A0A4Q2L1V6|A0A4Q2L1V6_9FUSO Gly-zipper_YMGG domain-containing protein OS=Fusobacterium necrophorum OX=859 GN=EGX98_05300 PE=4 SV=1	8647100000	Extracellular
A0A654RY93;A0A4Q2KZ70	tr|A0A654RY93|A0A654RY93_9FUSO Glutamate dehydrogenase OS=Fusobacterium necrophorum OX=859 GN=EGX98_10360 PE=3 SV=1;tr|A0A4Q2KZ70|A0A4Q2KZ70_9FUSO Glutamate dehydrogenase OS=Fusobacterium necrophorum OX=859 GN=EPT53_01770 PE=3 SV=1	7686100000	Cytoplasmic
A0A654RUH6	tr|A0A654RUH6|A0A654RUH6_9FUSO Uncharacterized protein OS=Fusobacterium necrophorum OX=859 GN=EGX98_03240 PE=4 SV=1	7414800000	Unknown
A0A654RZA6	tr|A0A654RZA6|A0A654RZA6_9FUSO Autotransporter domain-containing protein OS=Fusobacterium necrophorum OX=859 GN=EGX98_10500 PE=4 SV=1	7393500000	Outermembrane
A0A654RSK9	tr|A0A654RSK9|A0A654RSK9_9FUSO Autotransporter outer membrane beta-barrel domain-containing protein OS=Fusobacterium necrophorum OX=859 GN=EGX98_00075 PE=4 SV=1	5702700000	Outermembrane
A0A654RSQ5;A0A4Q2KWX6	tr|A0A654RSQ5|A0A654RSQ5_9FUSO SpoIID/LytB domain-containing protein OS=Fusobacterium necrophorum OX=859 GN=EGX98_00020 PE=4 SV=1;tr|A0A4Q2KWX6|A0A4Q2KWX6_9FUSO SpoIID/LytB domain-containing protein OS=Fusobacterium necrophorum OX=859 GN=EPT53_06795 PE=4 S	5349700000	Innermembrane
A0A654RQ43;A0A4Q2L0M1	tr|A0A654RQ43|A0A654RQ43_9FUSO Lysozyme inhibitor OS=Fusobacterium necrophorum OX=859 GN=EGX98_07440 PE=4 SV=1;tr|A0A4Q2L0M1|A0A4Q2L0M1_9FUSO Lysozyme inhibitor OS=Fusobacterium necrophorum OX=859 GN=EPT53_06380 PE=4 SV=1	5349100000	Outermembrane
A0A654RYN7	tr|A0A654RYN7|A0A654RYN7_9FUSO Uncharacterized protein OS=Fusobacterium necrophorum OX=859 GN=EGX98_02145 PE=4 SV=1	5177000000	Innermembrane
A0A654RR98;A0A4V1QX74	tr|A0A654RR98|A0A654RR98_9FUSO Uncharacterized protein OS=Fusobacterium necrophorum OX=859 GN=EGX98_06630 PE=4 SV=1;tr|A0A4V1QX74|A0A4V1QX74_9FUSO Uncharacterized protein OS=Fusobacterium necrophorum OX=859 GN=EPT53_09040 PE=4 SV=1	5070600000	Outermembrane
A0A4Q2KVB5	tr|A0A4Q2KVB5|A0A4Q2KVB5_9FUSO Glyceraldehyde-3-phosphate dehydrogenase OS=Fusobacterium necrophorum OX=859 GN=gap PE=3 SV=1	4862300000	Cytoplasmic
A0A654RRG6	tr|A0A654RRG6|A0A654RRG6_9FUSO Autotransporter domain-containing protein OS=Fusobacterium necrophorum OX=859 GN=EGX98_09500 PE=4 SV=1	4143100000	Outermembrane
A0A654RVM3;A0A4Q2KYU8	tr|A0A654RVM3|A0A654RVM3_9FUSO 5-nucleotidase, lipoprotein e(P4) family OS=Fusobacterium necrophorum OX=859 GN=EGX98_05285 PE=4 SV=1;tr|A0A4Q2KYU8|A0A4Q2KYU8_9FUSO 5-nucleotidase, lipoprotein e(P4) family OS=Fusobacterium necrophorum OX=859 GN=EPT53_0451	3778600000	Outermembrane
A0A654RZC4	tr|A0A654RZC4|A0A654RZC4_9FUSO Porin family protein OS=Fusobacterium necrophorum OX=859 GN=EGX98_10610 PE=4 SV=1	3727800000	Outermembrane
A0A654RMD8;A0A4Q2KZ25	tr|A0A654RMD8|A0A654RMD8_9FUSO Uncharacterized protein OS=Fusobacterium necrophorum OX=859 GN=EGX98_01345 PE=4 SV=1;tr|A0A4Q2KZ25|A0A4Q2KZ25_9FUSO Tetratricopeptide repeat protein OS=Fusobacterium necrophorum OX=859 GN=EPT53_05225 PE=4 SV=1	2596200000	Outermembrane
A0A4Q2L0H7	tr|A0A4Q2L0H7|A0A4Q2L0H7_9FUSO OmpA family protein OS=Fusobacterium necrophorum OX=859 GN=EGX98_00500 PE=4 SV=1	2380700000	Periplasmic
A0A4Q2L269	tr|A0A4Q2L269|A0A4Q2L269_9FUSO Enolase OS=Fusobacterium necrophorum OX=859 GN=eno PE=3 SV=1	2354700000	Cytoplasmic
A0A654S462;A0A4Q2L1F0	tr|A0A654S462|A0A654S462_9FUSO Peptidyl-prolyl cis-trans isomerase OS=Fusobacterium necrophorum OX=859 GN=EGX98_12005 PE=3 SV=1;tr|A0A4Q2L1F0|A0A4Q2L1F0_9FUSO Peptidyl-prolyl cis-trans isomerase OS=Fusobacterium necrophorum OX=859 GN=EPT53_03070 PE=3 SV=1	2334600000	Periplasmic
A0A654RYB1;A0A4Q2KVU9	tr|A0A654RYB1|A0A654RYB1_9FUSO Glutathione ABC transporter substrate-binding protein OS=Fusobacterium necrophorum OX=859 GN=EGX98_01455 PE=4 SV=1;tr|A0A4Q2KVU9|A0A4Q2KVU9_9FUSO Glutathione ABC transporter substrate-binding protein (Fragment) OS=Fusobacteri	2277800000	Periplasmic
A0A654RVQ4;A0A654S1A7	tr|A0A654RVQ4|A0A654RVQ4_9FUSO Uncharacterized protein OS=Fusobacterium necrophorum OX=859 GN=EGX98_01020 PE=4 SV=1;tr|A0A654S1A7|A0A654S1A7_9FUSO Uncharacterized protein OS=Fusobacterium necrophorum OX=859 GN=EGX98_06050 PE=4 SV=1	2144500000	Cytoplasmic
A0A654RYC9;A0A4Q2KZN6	tr|A0A654RYC9|A0A654RYC9_9FUSO TolC family protein OS=Fusobacterium necrophorum OX=859 GN=EGX98_11795 PE=3 SV=1;tr|A0A4Q2KZN6|A0A4Q2KZN6_9FUSO TolC family protein OS=Fusobacterium necrophorum OX=859 GN=EPT53_07540 PE=3 SV=1	2096200000	Outermembrane
A0A654RU08;A0A4V1QXF1	tr|A0A654RU08|A0A654RU08_9FUSO TolC family protein OS=Fusobacterium necrophorum OX=859 GN=EGX98_00040 PE=3 SV=1;tr|A0A4V1QXF1|A0A4V1QXF1_9FUSO TolC family protein OS=Fusobacterium necrophorum OX=859 GN=EPT53_06775 PE=3 SV=1	1916800000	Outermembrane
A0A654RUX9	tr|A0A654RUX9|A0A654RUX9_9FUSO DUF4355 domain-containing protein OS=Fusobacterium necrophorum OX=859 GN=EGX98_04765 PE=4 SV=1	1707100000	Cytoplasmic
A0A654RW00;A0A654RUG7	tr|A0A654RW00|A0A654RW00_9FUSO Uncharacterized protein OS=Fusobacterium necrophorum OX=859 GN=EGX98_06055 PE=4 SV=1;tr|A0A654RUG7|A0A654RUG7_9FUSO Uncharacterized protein OS=Fusobacterium necrophorum OX=859 GN=EGX98_01015 PE=4 SV=1	1697300000	Cytoplasmic
A0A654RN87;A0A4Q2L1A5	tr|A0A654RN87|A0A654RN87_9FUSO D-galactose-binding periplasmic protein OS=Fusobacterium necrophorum OX=859 GN=mglB PE=3 SV=1;tr|A0A4Q2L1A5|A0A4Q2L1A5_9FUSO D-galactose-binding periplasmic protein OS=Fusobacterium necrophorum OX=859 GN=mglB PE=3 SV=1	1696200000	Periplasmic
A0A4Q2KZ39	tr|A0A4Q2KZ39|A0A4Q2KZ39_9FUSO Acetyl-CoA C-acetyltransferase OS=Fusobacterium necrophorum OX=859 GN=EGX98_09610 PE=3 SV=1	1678800000	Cytoplasmic
A0A654RYF5;A0A4Q2L106	tr|A0A654RYF5|A0A654RYF5_9FUSO 30S ribosomal protein S2 OS=Fusobacterium necrophorum OX=859 GN=rpsB PE=3 SV=1;tr|A0A4Q2L106|A0A4Q2L106_9FUSO 30S ribosomal protein S2 OS=Fusobacterium necrophorum OX=859 GN=rpsB PE=3 SV=1	1650400000	Cytoplasmic
A0A654S144;A0A4Q2KYW3	tr|A0A654S144|A0A654S144_9FUSO DUF4198 domain-containing protein OS=Fusobacterium necrophorum OX=859 GN=EGX98_07180 PE=4 SV=1;tr|A0A4Q2KYW3|A0A4Q2KYW3_9FUSO DUF4198 domain-containing protein OS=Fusobacterium necrophorum OX=859 GN=EPT53_02675 PE=4 SV=1	1628100000	Innermembrane
A0A654S0G7;A0A4Q2KVS4	tr|A0A654S0G7|A0A654S0G7_9FUSO Uncharacterized protein OS=Fusobacterium necrophorum OX=859 GN=EGX98_04215 PE=4 SV=1;tr|A0A4Q2KVS4|A0A4Q2KVS4_9FUSO Uncharacterized protein OS=Fusobacterium necrophorum OX=859 GN=EPT53_06235 PE=4 SV=1	1517500000	Extracellular
A0A654S0A6	tr|A0A654S0A6|A0A654S0A6_9FUSO Autotransporter-associated N-terminal domain-containing protein OS=Fusobacterium necrophorum OX=859 GN=EGX98_01125 PE=4 SV=1	1342400000	Outermembrane
A0A654RZ81	tr|A0A654RZ81|A0A654RZ81_9FUSO Uncharacterized protein OS=Fusobacterium necrophorum OX=859 GN=EGX98_07920 PE=4 SV=1	1272200000	Outermembrane
A0A654S0I6	tr|A0A654S0I6|A0A654S0I6_9FUSO Autotransporter-associated N-terminal domain-containing protein OS=Fusobacterium necrophorum OX=859 GN=EGX98_10565 PE=4 SV=1	1131100000	Unknown
A0A654RX33;A0A4V1QXX2	tr|A0A654RX33|A0A654RX33_9FUSO Penicillin-insensitive transglycosylase OS=Fusobacterium necrophorum OX=859 GN=EGX98_08355 PE=4 SV=1;tr|A0A4V1QXX2|A0A4V1QXX2_9FUSO Penicillin-insensitive transglycosylase OS=Fusobacterium necrophorum OX=859 GN=EPT53_01475 PE	1129900000	Innermembrane
A0A654RT52;A0A4Q2L1I6	tr|A0A654RT52|A0A654RT52_9FUSO Uncharacterized protein OS=Fusobacterium necrophorum OX=859 GN=EGX98_01340 PE=4 SV=1;tr|A0A4Q2L1I6|A0A4Q2L1I6_9FUSO Uncharacterized protein OS=Fusobacterium necrophorum OX=859 GN=EPT53_05230 PE=4 SV=1	1025700000	Outermembrane
A0A654RR40	tr|A0A654RR40|A0A654RR40_9FUSO Autotransporter-associated N-terminal domain-containing protein OS=Fusobacterium necrophorum OX=859 GN=EGX98_06275 PE=4 SV=1	942400000	Outermembrane
A0A654S4H1;A0A4V1QX98	tr|A0A654S4H1|A0A654S4H1_9FUSO Uncharacterized protein OS=Fusobacterium necrophorum OX=859 GN=EGX98_09585 PE=4 SV=1;tr|A0A4V1QX98|A0A4V1QX98_9FUSO Uncharacterized protein OS=Fusobacterium necrophorum OX=859 GN=EPT53_08390 PE=4 SV=1	783040000	Outermembrane
A0A654RLM2;A0A4Q2KY94	tr|A0A654RLM2|A0A654RLM2_9FUSO Uncharacterized protein OS=Fusobacterium necrophorum OX=859 GN=EGX98_00165 PE=4 SV=1;tr|A0A4Q2KY94|A0A4Q2KY94_9FUSO Uncharacterized protein OS=Fusobacterium necrophorum OX=859 GN=EPT53_08540 PE=4 SV=1	771540000	Unknown
A0A654RQK1;A0A4Q2KX62	tr|A0A654RQK1|A0A654RQK1_9FUSO FtsQ-type POTRA domain-containing protein OS=Fusobacterium necrophorum OX=859 GN=EGX98_05140 PE=4 SV=1;tr|A0A4Q2KX62|A0A4Q2KX62_9FUSO FtsQ-type POTRA domain-containing protein OS=Fusobacterium necrophorum OX=859 GN=EPT53_0464	717010000	Cytoplasmic
